# Supplementary material for: Effect of Disease Severity, Age of Child, and Clinic No-Shows on Unscheduled Healthcare Use for Childhood Asthma at an Academic Medical Center
Source: Int J Environ Res Public Health. 2023 Jan 13;20(2):1508. doi: 10.3390/ijerph20021508 (PMC9864702; doi:10.3390/ijerph20021508)
Supplement: Supplementary file 1 [file ijerph-20-01508-s001.zip]

Archive with 2 entries (2 files):
- ijerph-2084602-supplementary/Supplementary Tables.pdf
- ijerph-2084602-supplementary/Table S4_Study_Dataset_MAIN.xlsx
