# Supplementary material for: Effect of Disease Severity, Age of Child, and Clinic No-Shows on Unscheduled Healthcare Use for Childhood Asthma at an Academic Medical Center
Source: Int J Environ Res Public Health. 2023 Jan 13;20(2):1508. doi: 10.3390/ijerph20021508 (PMC9864702; doi:10.3390/ijerph20021508)
Supplement: Supplementary file 1 [file ijerph-20-01508-s001.zip › ijerph-2084602-supplementary/Table S4_Study_Dataset_MAIN.xlsx]

## Sheet: Outpatient_Dataset
																12 Months							18 Months							24 Months
#	MRN	Asthma Principal Diagnosis at Discharge	EPR-3 Asthma Severity Classification (1=Intermittent; 2 = MILD-Persistent; 3=MODERATE-Persistent; 4=SEVERE-Persistent, )	Age (In Years); 0-17 years	Gender (M/F)	Race (W=White; B=Black; H=Hispanic; O=Other)	County of Patient Residence	FIPS code of County of Residence	Residence Zip-code (5-digit zipcode)	Insurance (M=Medicaid; P=Private; T=Tricare; S=Self O=Other)	BMI percentage; <85% (Normal); 85%-95% (Overweight); >95% (Obese)	Is the PCP based at AU? (Yes/No) (1/2)	Medication adherence (High; Moderate; Low); Based on medical record review (0=no, 1=yes)	Medication Problems	Smoking	Past Healthcare Use for Asthma: ED Visit (Enter total # in previous 12 months for this patient)	Past Healthcare Use for Asthma: Inpatient Admissions (Enter total # in previous 12 months for this patient)	Past Healthcare Use for Asthma: PICU Stay (Enter total # in previous 12 months for this patient)	Past Healthcare Use for Asthma:Outpatient NO-SHOWS for Scheduled Visit (Enter total # in previous 12months for this patient) ONLY APPLIES TO CHOG CLINIC PATIENTS	Cancelled appointments	Past Healthcare Use: Outpatient SCHEDULED Visit (Enter total # in previous 12 months for this patient) ONLY APPLIES TO CHOG CLINIC PATIENTS	TOTAL Past Unscheduled Healthcare Use for Asthma: (Enter total # in previous 12 months for this patient)	Past Healthcare Use for Asthma: ED Visit (Enter total # in previous 18 months for this patient)	Past Healthcare Use for Asthma: Inpatient Admissions (Enter total # in previous 18 months for this patient)	Past Healthcare Use for Asthma: PICU Stay (Enter total # in previous 18 months for this patient)	Past Healthcare Use for Asthma:Outpatient NO-SHOWS for Scheduled Visit (Enter total # in previous 18months for this patient) ONLY APPLIES TO CHOG CLINIC PATIENTS	Cancelled appointments	Past Healthcare Use: Outpatient SCHEDULED Visit (Enter total # in previous 18 months for this patient) ONLY APPLIES TO CHOG CLINIC PATIENTS	TOTAL Past Unscheduled Healthcare Use for Asthma: (Enter total # in previous 18 months for this patient)	Past Healthcare Use for Asthma: ED Visit (Enter total # in previous 24 months for this patient)	Past Healthcare Use for Asthma: Inpatient Admissions (Enter total # in previous 24 months for this patient)	Past Healthcare Use for Asthma: PICU Stay (Enter total # in previous 24 months for this patient)	Past Healthcare Use for Asthma:Outpatient NO-SHOWS for Scheduled Visit (Enter total # in previous 24 months for this patient) ONLY APPLIES TO CHOG CLINIC PATIENTS	Cancelled appointments	Past Healthcare Use: Outpatient SCHEDULED Visit (Enter total # in previous 24 months for this patient) ONLY APPLIES TO CHOG CLINIC PATIENTS	TOTAL Past Unscheduled Healthcare Use for Asthma: (Enter total # in previous 24 months for this patient)
1	1090196	mild intermittent	2	17	F	B	AIKEN	45003	29842	M	3	1	1	NONE	N	0	0	0	0	0	2	0	0	0	0	0	0	3	0	0	0	0	0	4	0	0
2	1099246	moderate persistant	3	17	M	B	RICHMOND	13245	30901	M	79	1	1	NEEDS REFILLS	N	0	0	0	0	0	1	0	0	0	0	0	0	1	0	0	0	0	2	2	0	0
3	1100200	severe persistant	4	17	F	B	BURKE	38013	30830	M	92	1	1	NONE	N	0	0	0	0	0	9	0	1	0	0	0	0	11	1	1	0	0	0	11	1	1
4	1107263	moderate persistant	3	17	f	w	AIKEN	45003	29803	M	65	1	0	has not been on controller meds for some time	n	1	0	0	0	0	4	1	1	0	0	0	0	4	1	1	0	0	0	5	1	1
5	1108170	moderate persistant	3	17	f	w	COLUMBIA	36021	30907	M	22	1	1	NONE	N	0	5	0	0	2	10	5	1	10	0	0	3	14	11	1	11	0	3	19	12	12
6	1108475	unspecified	n/a	17	f	b	COLUMBIA	36021	30907	M	N/A	1	1	NONE	N	0	0	0	0	2	9	0	0	0	0	0	2	12	0	0	0	0	2	15	0	0
7	1110875	mild intermittent	1	17	f	w	RICHMOND	13245	30815	p	n/a	1	1	none	n	0	0	0	0	0	2	0	0	0	0	0	0	3	0	0	0	0	0	3	0	0
8	1112961	moderate persistant	3	17	f	b	BURKE	38013	30830	M	99	2	0	patient reports med compliance, but refill hx contradicts this	n	2	0	0	0	0	2	2	2	0	0	0	1	5	2	2	0	0	1	5	2	2
9	1113217	mild persistant	2	17	m	b	Gwinnett	13135	30046	m	n/a	2	0	patient education was provided	n	0	0	0	1	2	1	0	0	0	0	1	2	2	0	0	0	0	5	3	0	0
10	1113930	intermittent	1	17	m	w	Candler	13043	30439	P	92.5	1	1	none	n	0	0	0	0	0	3	0	0	0	0	0	0	4	0	0	0	0	0	5	0	0
11	1115100	severe persistant	4	17	m	b	RICHMOND	13245	30906	P	95	2	1	none	n	0	0	0	0	1	6	0	0	0	0	0	1	11	0	0	0	0	1	17	0	0
12	1117605	mild intermittent	1	17	m	b	AIKEN	45003	29831	P	99	2	1	none	n	0	0	0	0	2	2	0	0	0	0	0	2	2	0	0	0	0	2	2	0	0
13	1120168	moderate persistant	3	17	f	b	Edgefield	45011	29841	P	n/a	1	0	forgets flovent doses	n	0	0	0	0	2	6	0	0	0	0	0	2	8	0	0	0	0	2	9	0	0
14	1978941	mild persistant	2	8	f	w	COLUMBIA	36021	30813	m	98.7	1	1	none	n	0	0	0	0	0	2	0	0	0	0	0	0	2	0	0	0	0	0	2	0	0
15	1978760	moderate persistant	3	12	m	w	Columbia	13073	30809	p	53.8	1	1	none	n	0	0	0	0	0	2	0	0	0	0	0	0	3	0	0	0	0	0	3	0	0
16	1978597	mild persistant	2	1.5	m	b	BURKE	38013	30830	m	n/a	1	0	medication hadn't been refilled for several months since moving	y	0	0	0	1	1	2	0	0	0	0	1	1	2	0	0	0	0	1	2	0	0
17	1978366	moderate persistant	3	2	m	w	Greenwood	45047	29649	m	97.6	1	1	none	y	0	0	0	1	1	2	0	0	0	0	1	1	2	0	0	0	0	1	2	0	0
18	1977667	mild persistant	2	11	m	w	Edgefield	45011	29841	m	99.6	1	0	spacer broken	n	0	0	0	0	0	2	0	0	0	0	0	0	2	0	0	0	0	0	2	0	0
19	1976306	moderate persistant	3	12	m	b	COLUMBIA	36021	30813	p	95.6	1	0	no use of spacer or flonase	n	0	0	0	0	0	3	0	0	0	0	0	0	3	0	0	0	0	0	3	0	0
20	1976094	mild persistant	2	3	m	w	AIKEN	45003	29805	m	46.5	1	1	none	n	0	0	0	0	0	5	0	0	0	0	0	0	8	0	0	0	0	0	8	0	0
21	1974394	moderate persistant	3	5	m	b	RICHMOND	13245	30909	m	68.1	2	0	stopped course of steroids after partial completion once symptoms relieved	n	0	0	0	0	1	4	0	0	0	0	0	1	6	0	1	0	0	1	6	1	1
22	1974193	unspecified	n/a	11	m	w	MCDUFFIE	13189	30824	m	92.2	1	1	none	y	1	0	0	0	1	4	1	1	0	0	0	1	5	1	1	0	0	1	5	1	1
23	1974083	mild persistant	2	8	m	b	Columbia	13073	30809	p	28.9	1	1	none	n	1	1	0	0	1	1	2	1	1	0	0	1	1	2	1	1	0	1	1	2	2
24	1974058	mild persistant	2	7	m	o	Columbia	13073	30809	p	81.7	1	1	none	n	0	0	0	0	1	4	0	0	0	0	0	1	6	0	0	0	0	1	8	0	0
25	1974022	mild persistant	2	5	m	o	BARNWELL	45011	29853	s	50.4	2	1	none	n	0	0	0	0	2	3	0	0	0	0	0	2	5	0	0	0	0	2	5	0	0
26	1973793	mild persistant	2	4	f	w	Columbia	13073	30809	m	93.9	1	1	none	n	0	0	0	0	0	2	0	0	0	0	0	0	2	0	0	0	0	0	2	0	0
27	1973673	mild persistant	2	4	m	h	COLUMBIA	36021	30813	p	16.9	1	1	none	n	1	0	0	0	1	5	1	1	0	0	0	1	9	1	1	0	0	1	9	1	1
28	1973390	mild persistant	2	7	m	b	RICHMOND	13245	30906	m	9.14	2	0	patient education was provided	n	0	0	0	0	0	3	0	0	0	0	0	0	7	0	0	0	0	0	7	0	0
29	1973135	intermittent	1	5	m	w	COLUMBIA	36021	30813	p	53	2	0	medication didn't seem effective and was stopped	n	0	0	0	0	0	2	0	0	0	0	0	0	2	0	0	0	0	0	2	0	0
30	1972954	mild persistant	2	11	m	b	RICHMOND	13245	30815	p	96.1	1	1	not on any medications	n	0	0	0	0	0	2	0	0	0	0	0	0	2	0	0	0	0	0	2	0	0
31	1972882	unspecified	n/a	1.5	f	w	Edgefield	45011	29841	p	n/a	1	0	stopped Flovent in Feb	n	0	0	0	0	0	12	0	0	0	0	0	5	18	0	0	0	0	5	18	0	0
32	1972600	mild persistant	2	2	f	b	RICHMOND	13245	30815	m	79.1	1	1	none	y	0	0	0	0	1	6	0	0	0	0	0	1	6	0	2	0	0	1	6	2	2
33	1972580	mild persistant	2	16	f	o	RICHMOND	13245	30909	p	89.5	1	0	misses ~1-2 doses of meds/week	n	0	0	0	0	0	3	0	0	0	0	0	0	5	0	0	0	0	0	6	0	0
34	1972353	mild persistant	2	1.5	m	w	EDGEFIELD	45037	29860	p	50	1	1	none	n	3	1	0	0	1	4	4	3	1	0	0	1	4	4	3	1	0	1	4	4	4
35	1971455	moderate persistant	3	5	m	w	Liberty	13031	30461	p	84.4	1	1	none	n	0	0	0	0	3	3	0	0	0	0	0	3	8	0	0	0	0	3	8	0	0
36	1969932	unspecified	n/a	7	m	w	Columbia	13073	30809	p	48.7	1	0	stopped medication upon symtom improvement	n	0	0	0	0	1	5	0	0	0	0	0	1	5	0	0	0	0	1	5	0	0
37	1969501	mild persistant	2	1.5	m	w	BULLOCH	13031	30458	m	97	1	0	mother has concerns he isn't receiving all his medication	n	0	0	0	1	1	4	0	0	0	0	1	1	4	0	0	0	0	1	4	0	0
38	1969449	mild persistant	2	2	m	w	BULLOCH	13031	30415	p	n/a	1	1	none	n	0	0	0	0	1	6	0	0	0	0	0	1	6	0	0	0	0	1	6	0	0
39	1968582	mild persistant	2	5	m	h	BULLOCH	13133	30642	m	98.2	1	1	none	n	0	0	0	0	0	2	0	0	0	0	0	1	6	0	0	0	0	1	6	0	0
40	1967317	moderate persistant	3	6	m	w	Lowndes	13185	31636	p	76	1	1	none	n	0	0	0	1	0	3	0	0	0	0	1	0	5	0	1	1	0	1	6	2	2
41	1966634	mild persistant	2	5	f	b	BURKE	38013	30442	m	99.9	1	1	none	n	0	0	0	0	0	2	0	0	0	0	0	0	2	0	0	0	0	0	2	0	0
42	1966397	mild persistant	2	3	f	b	BURKE	38013	30830	m	59.5	1	1	none	y	0	0	0	0	1	2	0	0	0	0	0	1	2	0	0	0	0	1	2	0	0
43	1966382	moderate persistant	3	5	f	o	Effingham	13103	31326	p	4.58	1	0	mask is too large and medication was stopped	y	0	0	0	0	0	2	0	0	0	0	0	0	2	0	0	0	0	0	3	0	0
44	1966110	moderate persistant	3	11	m	b	RICHMOND	13245	30815	m	71.5	1	1	none	n	2	0	0	0	0	1	2	2	0	0	0	0	1	2	2	0	0	0	1	2	2
45	1965731	mild persistant	2	2	m	w	Putnam	13237	31024	p	43.9	1	1	none	n	0	0	0	0	2	6	0	0	0	0	0	2	6	0	0	0	0	2	6	0	0
46	1964701	unspecified	n/a	9	m	b	RICHMOND	13245	30906	m	77.4	1	1	not currently on controller medicine	n	0	0	0	2	2	1	0	0	0	0	2	2	1	0	0	0	0	2	1	0	0
47	1964534	mild persistant	2	3	f	w	Wilkes	13317	30673	p	93.6	1	0	does not tolerate nebulizer	n	0	0	0	0	0	2	0	0	0	0	0	0	2	0	0	0	0	0	2	0	0
48	1963759	mild persistant	2	4	m	w	Columbia	13073	30809	m	56.8	1	1	none	n	0	0	0	0	0	2	0	0	0	0	0	0	2	0	0	0	0	0	2	0	0
49	1963684	mild persistant	2	8	f	b	COLUMBIA	36021	30813	p	29.9	2	1	none	n	0	0	0	1	3	4	0	0	0	0	1	3	4	0	0	0	0	3	4	0	0
50	1963520	unspecified	n/a	8	m	w	RICHMOND	13245	30906	m	96.7	1	1	none	n	0	0	0	0	0	2	0	0	0	0	0	0	2	0	0	0	0	0	2	0	0
51	1963400	mild persistant	2	6	f	b	RICHMOND	13245	30901	m	99.2	1	0	out of medication, in need of refills	n	2	0	0	2	4	5	2	2	0	0	2	4	7	2	2	0	0	4	7	2	2
52	1962059	mild persistant	2	2	m	o	RICHMOND	13245	30901	m	22.2	1	1	none	n	1	0	0	0	0	2	1	1	0	0	0	0	2	1	1	0	0	0	2	1	1
53	1961873	moderate persistant	3	5	f	h	Emmanuel	13107	30471	m	89.6	1	1	none	n	0	0	0	0	0	2	0	0	0	0	0	0	2	0	0	0	0	0	2	0	0
54	1960925	mild persistant	2	3	m	w	COLUMBIA	36021	30813	m	74.2	1	0	misses ~2 doses of FLovent per week and hasn't picked up allergy meds yet	n	0	0	0	0	0	3	0	0	0	0	0	0	3	0	0	0	0	0	3	0	0
55	1960547	mild persistant	2	6	m	w	BULLOCH	13031	30458	p	72.4	1	0	decreases Flovent when uses albuterol	n	0	0	0	1	2	5	0	0	0	0	1	2	5	0	0	0	0	2	5	0	0
56	1960403	mild persistant	2	9	f	b	RICHMOND	13245	30901	m	15.3	1	0	recently missed Flovent doses	n	1	0	0	1	2	3	1	1	0	0	1	2	3	1	1	0	0	2	3	1	1
57	1959993	unspecified	0	7	m	o	MCDUFFIE	13189	30824	m	29.2	1	0	out of albuterol rx and takes claritin inconsistently	n	0	0	0	0	1	2	0	0	0	0	0	1	2	0	0	0	0	1	2	0	0
58	1959923	mild persistant	2	7	m	w	Liberty	13031	30461	p	79.2	1	0	nonadherent	n	0	0	0	0	0	2	0	0	0	0	0	0	2	0	0	0	0	0	2	0	0
59	1959334	moderate persistant	3	6	f	o	RICHMOND	13245	30905	p	3.76	1	1	none	n	0	0	0	0	0	2	0	0	0	0	0	0	2	0	0	0	0	0	2	0	0
60	1958998	mild persistant	2	2	m	w	Columbia	13073	30809	p	84.2	1	1	none	n	0	0	0	0	0	2	0	0	0	0	0	0	2	0	0	0	0	0	2	0	0
61	1958907	mild persistant	2	3	f	w	Elberton	13105	30635	m	69.9	1	1	none	n	0	0	0	0	1	3	0	0	0	0	0	1	3	0	0	0	0	1	3	0	0
62	1958580	mild persistant	2	2	m	w	Clarke	13059	30601	m	56.4	1	1	none	y	0	0	0	0	0	6	0	0	0	0	0	1	8	0	0	0	0	2	11	0	0
63	1957982	moderate persistant	3	7	f	b	WASHINGTON	12133	31089	p	43.7	1	1	none	n	0	0	0	0	0	3	0	0	0	0	0	0	3	0	0	0	0	0	3	0	0
64	1957751	mild persistant	2	4	f	b	RICHMOND	13245	30815	m	79.7	1	1	none	n	0	0	0	0	0	1	0	0	0	0	0	0	1	0	0	0	0	0	1	0	0
65	1957159	mild persistant	2	2	m	w	COLUMBIA	36021	30813	p	97.3	1	1	none	n	0	0	0	0	1	3	0	0	0	0	0	1	3	0	0	0	0	1	3	0	0
66	1955106	mild persistant	2	8	m	w	COLUMBIA	36021	30813	p	12.5	1	1	none	y	0	0	0	1	1	4	0	0	0	0	2	3	7	0	0	0	0	3	8	0	0
67	1955053	mild persistant	2	2	f	w	AIKEN	45003	29803	p	53.2	1	1	none	y	1	2	0	2	1	8	3	2	3	0	2	1	8	5	2	3	0	1	8	5	5
68	1954308	moderate persistant	3	6	m	b	COLUMBIA	36021	30813	m	85	1	1	none	n	1	1	1	0	1	6	3	1	1	1	0	1	6	3	1	1	1	1	6	3	3
69	1954297	mild persistant	2	15	m	w	Liberty	13031	30461	p	98.8	1	1	none	n	0	0	0	0	0	1	0	0	0	0	0	0	1	0	0	0	0	0	1	0	0
70	1953625	mild persistant	2	8	m	w	Sumter	13261	31735	m	96	1	1	none	n	0	0	0	0	0	6	0	0	0	0	0	0	6	0	0	0	0	0	6	0	0
71	1953621	moderate persistant	3	7	m	w	COLUMBIA	36021	30813	s	85.7	1	0	insurance issues with paying for medication	n	1	0	0	2	2	3	1	1	0	0	2	2	5	1	1	0	0	2	8	1	1
72	1953275	mild persistant	2	2	m	b	Baldwin	13009	31061	p	50.5	1	1	none	y	0	0	0	0	1	2	0	0	0	0	0	1	2	0	0	0	0	1	2	0	0
73	1953106	unspecified	n/a	7	m	w	COLUMBIA	36021	30813	p	40.1	1	1	none	n	0	0	0	0	1	2	0	0	0	0	0	1	2	0	0	0	0	1	2	0	0
74	1952942	mild persistant	2	5	f	o	MCDUFFIE	13189	30814	p	99.7	1	1	none	n	0	0	0	0	3	6	0	0	0	0	0	3	6	0	0	0	0	3	6	0	0
75	1952597	mild persistant	2	2	m	w	Emanuel	13107	30401	m	30.6	2	1	none	n	0	0	0	0	1	3	0	0	0	0	0	1	3	0	0	0	0	1	3	0	0
76	1951900	mild persistant	2	3	f	w	Columbia	13073	30809	p	13.9	1	1	none	n	0	0	0	0	0	4	0	0	1	0	0	0	6	1	1	1	0	0	8	2	2
77	1951631	mild persistant	2	3	f	b	BULLOCH	13031	30458	m	75.5	1	1	none	n	0	0	0	0	1	4	0	0	0	0	0	1	5	0	0	0	0	2	8	0	0
78	1951408	mild intermittent	1	7	m	b	BURKE	38013	30830	m	99.7	1	0	mother reports noncompliance	n	0	0	0	0	0	2	0	0	0	0	0	0	2	0	0	0	0	0	2	0	0
79	1951325	mild persistant	2	12	f	b	WASHINGTON	12133	31082	m	99.5	1	1	none	n	0	0	0	0	1	2	0	0	0	0	0	1	2	0	0	0	0	1	2	0	0
80	1950112	mild persistant	2	6	f	w	AIKEN	45003	29801	p	83.4	1	1	none	n	0	0	0	0	0	3	0	0	0	0	0	0	3	0	0	0	0	0	3	0	0
81	1950040	mild persistant	2	3	f	b	RICHMOND	13245	30909	p	56.5	1	1	none	n	0	0	0	0	3	4	0	1	1	1	0	3	6	3	2	2	1	3	6	5	5
82	1949975	mild persistant	2	3	m	b	RICHMOND	13245	30906	m	45.2	1	1	none	y	0	0	0	0	1	5	0	0	0	0	0	1	5	0	2	1	0	1	5	3	3
83	1949825	mild persistant	2	6	m	h	EDGEFIELD	45037	29860	m	91.4	1	1	none	n	0	0	0	0	2	4	0	0	0	0	0	4	8	0	0	0	0	4	8	0	0
84	1949417	moderate persistant	3	2	m	w	Screven	13251	30467	m	91.9	1	1	none	n	0	0	0	0	2	4	0	0	0	0	0	3	8	0	0	0	0	5	9	0	0
85	1949334	mild persistant	2	4	f	w	Clayton	13063	30274	m	82.7	1	1	none	n	0	0	0	0	0	4	0	0	0	0	0	0	7	0	0	0	0	0	7	0	0
86	1949158	moderate	3	10	m	h	RICHMOND	13245	30815	m	72.1	1	1	none	y	0	0	0	2	2	9	0	0	0	0	2	4	18	0	0	0	0	4	25	0	0
87	1948436	mild persistant	2	9	m	w	Emmanuel	13107	30471	p	95	1	1	none	n	0	0	0	0	0	6	0	1	1	0	0	0	6	2	1	1	0	0	6	2	2
88	1947860	mild persistant	2	3	m	w	COLUMBIA	36021	30813	p	50	1	1	none	n	0	0	0	0	1	3	0	0	0	0	0	1	6	0	0	0	0	1	6	0	0
89	1947854	unspecified	n/a	12	f	b	COLUMBIA	36021	30813	p	97.3	1	1	none	n	0	0	0	0	1	2	0	0	0	0	0	1	2	0	0	0	0	1	2	0	0
90	1946885	mild persistant	2	16	m	b	Elberton	13105	30635	m	99.3	2	0	nonadherent	y	0	0	0	0	0	2	0	0	0	0	0	0	2	0	0	0	0	0	2	0	0
91	1945739	mild persistant	2	8	m	w	Lowndes	13185	31605	p	67	1	1	none	n	0	0	0	0	2	3	0	0	0	0	0	2	6	0	0	0	0	2	6	0	0
92	1945466	moderate persistant	3	12	m	w	Liberty	13031	30461	p	98.1	1	1	none	n	0	0	0	0	5	7	0	0	0	0	0	5	9	0	0	0	0	6	10	0	0
93	1945167	unspecified	n/a	4	m	w	RICHMOND	13245	30815	m	67	1	1	none	n	1	0	0	0	1	3	1	1	0	0	0	1	3	1	1	0	0	1	3	1	1
94	1945050	unspecified	n/a	5	f	b	RICHMOND	13245	30906	m	75.2	1	1	none	n	0	0	0	0	0	2	0	0	0	0	0	0	3	0	0	0	0	0	3	0	0
95	1944055	mild persistant	2	2	f	w	AIKEN	45003	29803	m	32.6	1	0	patient doesn't like mask or medications and they were stopped shortly after being rx-ed	n	1	1	1	0	0	1	3	2	1	1	0	0	1	4	2	1	1	0	1	4	4
96	1943996	mild persistant	2	13	f	b	WASHINGTON	12133	31089	p	90.3	1	1	none	n	0	0	0	0	0	2	0	0	0	0	0	0	2	0	0	0	0	0	2	0	0
97	1943946	mild persistant	2	4	f	h	RICHMOND	13245	30906	m	99.8	1	0	none	n	0	0	0	0	0	5	0	0	0	0	0	0	7	0	0	0	0	0	7	0	0
98	1943748	mild persistant	2	5	m	h	RICHMOND	13245	30906	m	99.5	1	1	none	n	0	0	0	0	0	4	0	0	0	0	0	0	7	0	0	0	0	0	7	0	0
99	1943554	mild persistant	2	8	m	h	COLUMBIA	36021	30813	p	97.9	1	1	none	n	0	0	0	0	0	5	0	0	0	0	0	0	9	0	0	0	0	0	10	0	0
100	1943310	mild intermittent	1	9	f	o	BURKE	38013	30830	m	65.5	1	1	none	n	0	0	0	0	0	2	0	0	0	0	0	0	2	0	0	0	0	0	2	0	0
101	1942539	mild persistant	2	2	m	w	Columbia	13073	30809	p	91	1	1	none	n	0	0	0	0	1	4	0	0	0	0	0	1	7	0	0	0	0	2	10	0	0
102	1941731	mild intermittent	1	10	m	w	COLUMBIA	36021	30907	m	99.5	1	0	stopped cingular due to behavioral side effect concerns	n	0	0	0	0	1	5	0	0	0	0	0	4	8	0	0	0	0	4	11	0	0
103	1852344	moderate persistant	3	3	M	B	RICHMOND	13245	30901	M	64	2	0	uncontrolled	y	2	2	1	5	8	6	5	3	3	2	5	9	7	8	6	5	2	9	8	13	13
104	1982051	mild persistant	2	4	F	W	COLUMBIA	36021	30813	M	33	1	1	none	n	1	1	1	0	2	1	3	1	1	1	0	2	1	3	1	1	1	2	1	3	3
105	1304953	moderate persistant	3	16	M	B	RICHMOND	13245	30904	M	39.6	1	1	none	n	0	0	0	0	0	1	0	1	1	0	0	1	1	2	2	1	0	2	4	3	3
106	1820941	moderate persistant	3	5	M	B	RICHMOND	13245	30906	M	14	2	1	yes	n	1	1	1	0	0	1	3	1	1	1	0	0	1	3	1	1	1	1	3	3	3
107	1681014	moderate persistent asthma	3	8	F	B	RICHMOND	13245	30906	M	37	1	1	none	y	1	1	1	1	1	2	3	3	1	1	2	4	6	5	6	2	2	4	6	10	10
108	1835620	moderate persistent asthma	3	10	F	B	RICHMOND	13245	30815	M	86.9	1	0	low patient adherence	n	0	0	0	0	2	5	0	0	0	0	0	2	8	0	1	0	0	2	10	1	1
109	1477650	moderate persistent asthma	3	14	M	W	COLUMBIA	36021	30813	M	87.5	1	1	none	n	2	1	1	0	3	4	4	2	1	1	0	3	5	4	2	1	1	4	7	4	4
110	1392469	moderate persistant asthma	3	16	F	W	EDGEFIELD	45037	29860	s	70	2	1	none	n	0	0	0	0	0	1	0	0	0	0	0	0	1	0	0	0	0	0	1	0	0
111	1666085	moderate persistent asthma	3	8	M	B	MCDUFFIE	13189	30824	M	99	1	1	none	n	3	2	2	1	2	4	7	3	2	2	1	2	4	7	3	2	2	2	4	7	7
112	1400809	severe persistent asthma	4	9	M	B	RICHMOND	13245	30815	M	20	1	1	none	n	0	0	0	0	5	18	0	0	0	0	0	5	18	0	1	1	0	9	18	2	2
113	1792447	moderate asthma	3	2	M	B	AIKEN	45003	29809	p	1	1	1	none	y	2	1	1	1	3	2	4	5	3	3	2	3	2	11	5	3	3	3	2	11	11
114	1702631	moderate persistant asthma	3	6	M	B	RICHMOND	13245	30904	M	71.1	1	1	none	n	3	2	2	0	8	6	7	3	2	2	0	8	6	7	3	2	2	8	6	7	7
115	1644307	severe persistant asthma	4	6	F	B	AIKEN	45003	29851	M	16.2	1	1	none	n	0	0	0	0	5	30	0	0	0	0	0	6	45	0	0	0	0	13	63	0	0
116	1637020	moderate persistant asthma	3	4	M	W	AIKEN	45003	29803	P	17	2	1	none	n	2	2	1	0	0	1	5	2	2	1	0	0	1	5	2	2	1	0	1	5	5
117	1488487	unspecified asthma	n/a	10	M	H	AIKEN	45003	29802	M	84.9	1	1	none	n	1	1	1	0	0	3	3	1	1	1	0	0	3	3	1	1	1	0	3	3	3
118	1436490	moderate persistant asthma	3	11	M	B	RICHMOND	13245	30904	M	32.5	1	1	n/a	n	1	0	0	0	0	2	1	1	0	0	0	0	2	1	2	0	0	0	2	2	2
119	1254127	moderate persistent asthma	3	13	M	B	RICHMOND	13245	30909	P	75	1	1	none	y	2	0	0	1	2	6	2	4	2	1	1	2	8	7	4	2	1	2	12	7	7
120	1370585	moderate persistant asthma	3	12	F	B	RICHMOND	13245	30906	M	34.3	1	0	missing controlled medicqtion 2-3x/week	n	3	1	2	0	0	5	6	3	1	2	0	0	5	6	4	2	3	0	5	9	9
121	1341836	moderate persistant asthma	3	11	M	B	RICHMOND	13245	30815	M	80.2	2	1	none	n	2	1	2	0	0	5	5	2	1	2	0	0	5	5	2	1	2	0	5	5	5
122	1590806	mild persistant asthma	2	6	F	W	AIKEN	45003	29851	P	99	1	1	takes albuterol that is not prescribed to her	n	1	0	0	0	0	2	1	2	1	1	0	0	5	4	2	1	1	0	5	4	4
123	1887784	moderate persistant asthma	3	4	M	B	COLUMBIA	36021	30813	M	14.2	1	1	none	n	0	0	0	0	0	2	0	0	0	0	0	0	2	0	3	2	3	0	2	8	8
124	1840280	mild persistant asthma	2	2	M	B	COLUMBIA	36021	30809	M	19.8	1	0	insurance won't pay for medication and they have run out	n	0	0	0	0	2	3	0	1	1	1	2	4	4	3	2	1	1	4	4	4	4
125	1581846	severe persistant asthma	4	7	M	B	AIKEN	45003	29831	P	0.66	1	1	none	n	0	0	0	1	1	4	0	0	0	0	1	1	4	0	1	1	0	1	4	2	2
126	1718144	moderate persistant asthma	3	3	M	B	RICHMOND	13245	30904	M	48	1	1	none	n	0	0	0	0	0	29	0	2	1	0	0	0	34	3	2	1	0	3	37	3	3
127	1414911	moderate persistant asthma	3	12	F	B	AIKEN	45003	29803	P	50	1	1	none	n	0	0	0	0	0	5	0	0	0	0	0	0	6	0	1	0	1	0	7	2	2
128	1764195	moderate persistant asthma	3	6	M	B	WASHINGTON	12133	31089	M	54.9	1	1	ran out of symbicort	y	0	0	0	0	0	5	0	0	0	0	0	0	8	0	0	0	1	0	10	1	1
129	1764348	mild persistant asthma	2	3	M	W	GLASCOCK	13125	30810	M	57.1	1	1	none	y	2	2	1	0	1	4	5	2	2	1	0	1	4	5	2	2	1	1	4	5	5
130	1541822	mild intermittent asthma	1	11	M	B	RICHLAND	45079	29061	P	90	1	1	none	n	0	0	0	0	1	4	0	0	0	0	0	1	6	0	0	0	0	1	9	0	0
131	1667322	mild persistant asthma	2	5	F	B	RICHMOND	13245	30906	M	75	2	1	none	n	1	0	0	0	1	6	1	3	2	0	0	1	6	5	7	3	1	1	6	11	11
132	1730628	moderate persistant asthma	3	3	M	B	RICHMOND	13245	30815	P	45	2	1	none	y	1	1	1	1	2	3	3	1	1	1	1	2	3	3	1	1	1	2	3	3	3
133	1399622	moderate persistent	3	10	F	B	Edgefield	45011	29841	P	98	2	1	none	n	1	0	0	0	0	3	1	2	0	0	0	0	4	2	2	0	0	0	5	2	2
134	1712761	mild persistent	2	7	M	B	AIKEN	45003	29856	M	53.5	2	0	poor asthma med compliance	n	1	1	1	0	3	5	3	1	1	1	0	4	7	3	1	1	1	4	8	3	3
135	1327580	moderate persistent asthma	3	15	M	B	RICHMOND	13245	30815	M	99	1	1	asthma has been well controlled for the past few years	n	0	0	0	0	0	5	0	0	0	0	0	2	10	0	0	0	0	2	12	0	0
136	1763417	moderate persistent asthma	3	2	M	W	RICHMOND	13245	30815	M	85	1	1	none	n	1	1	1	0	2	2	3	3	2	2	0	2	5	7	3	2	2	2	5	7	7
137	1661604	severe persistent asthma	4	5	M	B	RICHMOND	13245	30906	M	4.25	1	1	none	n	0	1	1	0	2	4	2	0	1	1	1	3	4	2	1	1	1	3	4	3	3
138	1537888	moderate persistant asthma	3	8	M	B	RICHMOND	13245	30815	M	15.2	1	1	none	n	0	0	0	0	1	6	0	0	0	0	0	1	6	0	0	0	0	4	8	0	0
139	1579475	moderate persistant asthma	3	5	F	B	RICHMOND	13245	30906	M	98	2	1	sometimes doesn't use a spacer	n	1	0	0	0	0	2	1	1	0	0	0	0	2	1	3	0	1	0	2	4	4
140	1442849	mild persistant asthma	2	9	M	B	RICHMOND	13245	30815	P	10	1	0	poor patient education	y	0	0	0	0	0	1	0	0	0	0	0	0	1	0	0	0	0	0	1	0	0
141	1550972	moderate persistant asthma	3	7	M	B	RICHMOND	13245	30906	M	50	2	1	none	n	3	3	2	0	1	1	8	4	3	3	0	1	1	10	4	3	3	1	1	10	10
142	1741898	moderate persistant asthma	3	6	F	H	COLUMBIA	36021	30907	P	40.5	1	1	she is prescribed Flovent but mother only gives it when she feels pt needs it	n	1	0	1	0	0	4	2	1	0	1	0	1	4	2	1	0	1	1	4	2	2
143	1628227	mild persistant asthma	2	5	F	B	RICHMOND	13245	30906	M	95	2	1	none	y	0	0	0	0	0	2	0	0	0	0	0	0	2	0	0	0	0	0	2	0	0
144	1638879	moderate persistant asthma	3	4	F	B	JEFFERSON	13163	30823	M	75	2	0	none	n	0	0	0	0	0	2	0	0	0	0	0	2	4	0	0	0	0	2	5	0	0
145	1853066	moderate persistant asthma	3	11	M	B	RICHMOND	13245	30906	M	99	1	0	There is an open DFCAS report due to medication noncompliance/neglect	y	0	0	0	0	0	1	0	0	0	0	0	0	1	0	1	1	1	2	2	3	3
146	1655602	unspecified asthma	n/a	8	M	B	RICHMOND	13245	30906	M	15	2	1	none	n	0	0	0	0	1	1	0	0	0	0	0	1	1	0	0	0	0	1	3	0	0
147	1550853	moderate persistant asthma	3	8	M	B	RICHMOND	13245	30909	M	75	1	1	none	n	0	0	0	0	0	22	0	0	0	0	0	0	34	0	0	0	0	2	46	0	0
148	1783343	mild persistant asthma	2	5	M	B	WASHINGTON	12133	31082	P	85	2	1	patient stopped medications per allergy testing protocol	n	0	0	0	0	0	5	0	0	0	0	0	0	7	0	1	0	1	0	10	2	2
149	1737995	severe persistant asthma	4	11	F	B	RICHMOND	13245	30901	M	92.2	2	1	none	n	3	1	1	1	2	3	5	3	1	1	1	2	3	5	4	1	1	2	3	6	6
150	1669957	moderate persistant asthma	3	5	F	B	BURKE	38013	30830	M	62.9	1	1	none	n	2	1	2	0	2	3	5	2	1	2	0	2	3	5	2	1	2	2	3	5	5
151	1846224	mild intermittent asthma	1	2	M	W	BARNWELL	45011	29812	P	0	2	1	none	y	0	0	1	0	2	1	1	0	0	1	0	2	1	1	0	0	1	2	1	1	1
152	1822153	severe persistant asthma	4	9	F	B	RICHMOND	13245	30815	P	87	1	1	none	n	0	0	0	0	0	3	0	0	0	0	0	0	4	0	0	0	0	1	4	0	0
153	1816950	mild persistant	2	2	M	B	RICHMOND	13245	30901	M	87	1	1	none	n	2	0	0	1	5	8	2	5	2	0	3	6	17	7	5	2	0	13	18	7	7
154	1594410	mild persistant	2	12	M	O	AIKEN	45003	29803	P	94.8	2	0	medication noncompliance	n	0	0	0	0	0	1	0	2	0	0	0	0	1	2	2	0	0	0	1	2	2
155	1253289	mild persistant asthma	2	16	M	B	edgefield	45037	29824	P	96.4	1	1	0	n	0	0	0	0	1	6	0	0	0	0	0	3	9	0	0	0	0	4	9	0	0
156	1984818	mild persistant asthma	2	2	F	B	glascock	13125	30820	P	97.3	1	1	0	n	0	0	0	0	0	5	0	1	1	1	0	0	5	3	1	1	1	0	5	3	3
157	1670317	mild persistant asthma	2	10	F	W	COLUMBIA	36021	30907	P	92	1	1	0	n	1	0	1	0	0	3	2	2	1	2	0	0	9	5	2	1	2	0	10	5	5
158	1622988	mild intermittent asthma	1	8	F	B	RICHMOND	13245	30904	M	73.1	1	0	ran out of albuterol	n	1	0	1	0	1	1	2	2	0	1	0	1	1	3	2	0	1	1	1	3	3
159	2009825	unspecified asthma	n/a	16	M	B	RICHMOND	13245	30905	P	99.8	2	0	is compliant with medication but misses doses	y	0	0	1	0	1	2	1	0	0	1	0	1	2	1	0	0	1	1	2	1	1
160	2011053	moderate persistant asthma	3	12	M	B	Burke	13033	30456	M	91.8	1	1	0	y	0	1	1	0	0	2	2	0	1	1	0	0	2	2	0	1	1	0	2	2	2
161	1484515	moderate persistant asthma	3	11	M	B	RICHMOND	13245	30815	M	73.5	2	0	none	n	2	0	0	0	2	17	2	2	0	0	0	14	27	2	4	0	0	15	36	4	4
162	1719991	mild persistant asthma	2	5	M	B	Richmond	13245	30906	M	6.81	2	0	1	y	0	0	0	0	2	6	0	1	1	0	0	2	7	2	1	1	0	6	8	2	2
163	1564235	moderate persistant asthma	3	9	M	B	BURKE	38013	30830	M	98.9	1	1	patient never misses dose of controller meds	y	1	1	0	0	0	3	2	1	1	0	0	0	3	2	1	1	0	0	3	2	2
164	1297280	mild persistant asthma	2	16	M	W	Richmond	13245	30906	M	43.6	1	1	none	y	1	0	0	0	1	2	1	1	0	0	0	1	2	1	1	0	0	1	2	1	1
165	1661165	moderate persistant asthma	3	7	F	B	RICHMOND	13245	30901	P	22.5	1	1	none	n	1	0	0	0	5	9	1	3	0	1	0	6	14	4	6	2	2	7	16	10	10
166	1703775	moderate persistant asthma	3	10	F	B	RICHMOND	13245	30904	M	99.7	1	0	Doesnt use Flovent regularly and almost out of albuterol	n	1	0	0	0	2	2	1	1	0	0	0	2	2	1	3	1	0	2	2	4	4
167	1760378	moderate persistent asthma	3	5	M	B	Columbia	36021	30813	M	46.8	1	0	was at grandma's and didn't nave access to medication	y	2	0	0	0	3	8	2	3	0	0	1	4	9	3	3	0	0	4	11	3	3
168	1796825	moderate persistant asthma	3	4	M	B	BURKE	38013	30830	M	99	1	1	none	n	3	0	0	0	0	1	3	4	0	0	0	0	1	4	5	0	0	0	1	5	5
169	1832620	moderate persistant asthma	3	10	F	B	MCDUFFIE	13189	30824	M	12.6	2	1	none	n	1	1	1	0	0	5	3	1	1	1	0	0	5	3	1	1	1	0	5	3	3
170	1888906	moderate persistant asthma	3	5	M	B	RICHMOND	13245	30815	M	75.2	1	1	none	n	5	3	1	1	3	7	9	5	3	1	1	3	7	9	6	4	1	3	7	11	11
171	1594585	mild persistant asthma	2	8	M	B	COLUMBIA	36021	30809	M	96.9	1	1	none	n	1	0	0	0	2	6	1	1	0	0	0	2	9	1	1	0	0	2	10	1	1
172	1854430	mild intermittent asthma	1	2	F	W	RICHMOND	13245	30815	M	86.3	1	1	0	n	2	1	1	0	0	5	4	3	2	1	0	2	6	6	3	2	1	2	8	6	6
173	1573582	moderate persistant asthma	3	10	M	B	AIKEN	45003	29831	P	98.6	1	1	none	n	0	0	0	0	5	44	0	3	0	0	0	6	65	3	3	0	0	8	67	3	3
174	1551519	mild intermitent asthma	1	10	M	B	RICHMOND	13245	30815	P	93.8	1	0	not taking as prescribed	n	1	0	0	0	0	2	1	1	0	0	0	0	2	1	1	0	0	0	2	1	1
175	1543701	moderate persistant	3	9	M	B	EDGEFIELD	45037	29847	P	83	1	0	JetNeb broken and albuterol not kept with patient	n	2	1	0	0	1	10	3	2	1	0	0	1	12	3	3	1	0	2	15	4	4
176	1741857	mild persistant	2	4	M	B	Richmond	13245	30906	M	55.3	1	1	none	n	0	0	0	0	1	3	0	0	0	0	0	3	4	0	1	0	0	3	6	1	1
177	1842059	mild persistant	2	12	M	B	Columbia	36021	30813	P	39.8	1	0	1	n	3	0	0	0	0	1	3	3	0	0	0	0	1	3	3	0	0	0	1	3	3
178	1869759	moderate persistant	3	2	M	B	MCDUFFIE	13189	30824	M	50.2	1	1	none	n	2	0	0	1	3	8	2	3	0	0	1	4	8	3	3	1	1	4	11	5	5
179	1633262	mild intermittent	1	8	M	O	Richmond	13245	30906	M	62.3	1	1	none	n	0	0	0	0	1	7	0	0	0	0	0	2	9	0	0	0	0	3	10	0	0
180	1713403	mild intermittent	1	9	M	B	Edgefield	45011	29841	M	69.9	1	0	not taking flonase	n	0	0	0	0	0	2	0	2	0	0	0	0	2	2	3	0	0	0	3	3	3
181	1797945	mild intermittent	1	4	F	B	Edgefield	45011	29841	M	22.4	1	1	1	n	4	0	0	0	1	1	4	4	0	0	0	1	1	4	4	0	0	1	1	4	4
182	1804747	moderate persistent asthma	3	3	M	B	AIKEN	45003	29829	P	63.1	1	1	none	n	1	0	0	0	5	6	1	1	0	0	0	5	6	1	3	0	0	6	6	3	3
183	1843530	unspecified asthma	n/a	3	M	W	COLUMBIA	36021	30907	M	21.6	1	1	none	n	1	0	0	0	0	1	1	1	0	0	0	0	1	1	1	0	0	0	1	1	1
184	1847853	mild persistant	2	2	M	B	RICHMOND	13245	30901	M	37.3	1	0	no meds given today	n	1	1	0	1	6	6	2	2	1	0	1	7	9	3	5	2	1	7	13	8	8
185	1860652	moderate persistent asthma	3	3	M	B	MCDUFFIE	13189	30824	M	50.7	1	1	none	n	4	3	1	0	3	7	8	4	3	1	0	4	10	8	6	3	1	8	17	10	10
186	1884992	moderate persistant asthma	3	6	M	B	RICHMOND	13245	30904	M	83.3	1	1	none	n	1	1	0	2	4	11	2	1	1	0	2	5	14	2	2	1	0	6	18	3	3
187	1618725	moderate persist	3	10	M	B	RICHMOND	13245	30909	M	77.2	2	1	none	yES	1	1	0	0	2	3	2	1	1	0	0	3	3	2	1	1	0	3	6	2	2
188	1482108	moderate persistant asthma	3	10	M	B	RICHMOND	13245	30815	M	99.4	1	1	none	n	0	0	0	0	0	3	0	1	0	0	0	0	3	1	1	0	0	1	4	1	1
189	1441663	mild persistant	2	12	F	B	Richmond	13245	30906	M	96.6	1	0	father doesn't give her asthma medication	yES	0	0	0	0	1	4	0	1	1	0	0	1	4	2	1	1	0	1	4	2	2
190	1503470	mild persist	2	12	M	B	Richmond	13245	30906	P	99.8	1	1	compliant with medications	n	0	0	0	0	0	3	0	0	0	0	0	0	3	0	1	0	0	0	3	1	1
191	1459763	moderate persist	3	12	M	B	RICHMOND	13245	30815	M	62	1	1	none	yES	0	0	0	0	0	16	0	1	1	0	0	1	32	2	1	1	0	1	39	2	2
192	1941217	mild intermittent	1	11	m	b	Liberty	13179	31323	m	50.82	1	1	none	n	0	0	0	0	0	6	0	0	0	0	0	0	8	0	0	0	0	0	8	0	0
193	1941010	mild persistant	2	6	m	b	COLUMBIA	36021	30813	P	93.21	2	1	none	y	0	0	0	0	0	4	0	1	1	0	0	0	4	2	1	1	0	0	4	2	2
194	1940546	unspecified	n/a	15	m	b	Columbia	13073	30809	M	80.18	2	1	none	n	0	0	0	0	1	2	0	0	0	0	0	1	2	0	0	0	0	1	2	0	0
195	1940518	mild persistant	2	5	m	w	BULLOCH	13031	30458	p	99.99	1	1	none	n	0	0	0	0	0	2	0	0	0	0	0	0	2	0	0	0	0	0	2	0	0
196	1939889	mild persistant	2	12	m	w	RICHMOND	13245	30906	p	84.93	1	1	none	y	0	0	0	0	1	4	0	0	0	0	0	4	7	0	0	0	0	4	12	0	0
197	1939655	mild intermittent	1	11	m	o	BULLOCH	13031	30458	P	50.01	2	1	none	n	0	0	0	0	0	1	0	0	0	0	0	0	1	0	0	0	0	0	1	0	0
198	1939590	mild persistant	2	5	m	w	edgefield	45037	29824	p	72.93	1	1	none	n	0	0	0	0	0	5	0	0	0	0	0	0	6	0	0	0	0	0	9	0	0
199	1939255	mild persistant	2	2	f	w	RICHMOND	13245	30909	m	93.48	1	1	none	n	0	0	0	0	0	3	0	0	0	0	0	0	3	0	0	0	0	0	3	0	0
200	1939169	mild persistant	2	16	f	b	RICHMOND	13245	30815	M	91.37	2	1	none	n	0	0	0	0	1	3	0	0	0	0	0	1	3	0	0	0	0	1	3	0	0
201	1938991	moderate persistant	3	5	m	b	WASHINGTON	12133	31089	M	50.76	1	1	none	n	0	1	0	0	0	2	1	0	1	0	0	0	2	1	0	1	0	0	2	1	1
202	1938944	mild persistant	2	12	m	w	Elberton	13105	30635	m	96.37	1	0	inconsistent with medications because he doesn't take it when he feels his symptoms are under control	n	0	0	0	0	1	5	0	0	0	0	0	1	7	0	0	0	0	1	11	0	0
203	1938933	unspecified	n/a	5	f	h	AIKEN	45003	29856	P	92.14	1	1	none	n	1	0	0	0	0	5	1	1	0	0	0	0	7	1	1	0	0	0	7	1	1
204	1938245	moderate persistant	3	5	m	w	COLUMBIA	36021	30813	m	77.32	1	1	none	n	0	0	0	0	1	1	0	0	0	0	0	1	1	0	0	0	0	1	1	0	0
205	1938096	unspecified	n/a	10	m	o	RICHMOND	13245	30905	P	52.48	1	1	none	n	0	0	0	0	3	1	0	0	0	0	0	3	1	0	0	0	0	3	1	0	0
206	1937878	mild intermittent	1	14	m	o	Columbia	13073	30809	m	82.47	1	1	none	n	0	0	0	0	0	9	0	0	0	0	0	0	10	0	0	0	0	0	10	0	0
207	1937759	mild intermittent	1	4	f	w	RICHMOND	13245	30909	P	73.02	1	0	mother began spacing out flovent doses	n	0	0	0	0	0	1	0	0	0	0	0	1	1	0	0	0	0	1	2	0	0
208	1937426	mild intermittent	1	11	f	b	WASHINGTON	12133	31089	P	95.15	1	1	none	n	0	0	0	0	0	2	0	0	0	0	0	0	2	0	0	0	0	0	2	0	0
209	1937286	mild persistant	2	3	f	w	BULLOCH	13031	30458	P	81.27	1	1	none	y	0	0	0	0	1	2	0	0	0	0	0	1	2	0	0	0	0	1	2	0	0
210	1937278	mild persistant	2	5	m	w	Columbia	13073	30809	P	13.39	1	1	none	n	0	0	0	0	0	3	0	0	0	0	0	0	3	0	0	0	0	0	3	0	0
211	1936169	mild intermittent	1	11	f	b	RICHMOND	13245	30909	m	89.86	2	1	none	n	0	0	0	0	0	1	0	0	0	0	0	0	1	0	0	0	0	0	1	0	0
212	1936041	unspecified	n/a	14	f	w	McCormick	45081	29821	p	15.21	2	1	none	n	0	0	0	0	0	3	0	0	0	0	0	0	3	0	0	0	0	0	3	0	0
213	1935926	mild persistant	2	6	m	w	COLUMBIA	36021	30813	M	98.03	1	1	none	y	0	0	0	0	0	3	0	0	0	0	0	1	5	0	0	0	0	1	7	0	0
214	1935047	mild intermittent	1	12	f	b	RICHMOND	13245	30905	P	61.92	2	1	none	n	0	0	0	0	0	2	0	0	0	0	0	0	2	0	0	0	0	0	2	0	0
215	1465565	unspecified	n/a	12	F	M	Johnson	13167	31096	M	98	2	1	none	n	1	0	0	1	2	5	1	1	0	0	1	3	6	1	1	0	0	3	7	1	1
216	1898095	moderate persistant	3	9	M	W	Aiken	45003	29829	P	97	2	1	none	n	0	0	0	0		4	0	0	0	0	0	0	6	0	0	0	0	0	9	0	0
217	1912633	mild persistant	2	7	F	M	Edgefield	45011	29841	M	84	2	1	none	y	1	0	0	1		1	1	1	0	0	1	0	1	1	1	0	0	0	1	1	1
218	1549026	moderate persistant	3	10	F	B	RICHMOND	13245	30906	M	90	2	1	none	y	1	1	0	1		3	2	4	4	0	1	0	3	8	5	5	0	0	3	10	10
219	1772805	severe persistant	4	14	M	B	RICHMOND	13245	30906	P	99	2	1	none	n	0	0	0	4		1	0	0	0	0	4	0	4	0	0	0	0	1	5	0	0
220	1616424	moderate persistant	3	10	M	B	Aiken	45003	29801	P	90	2	1	none	n	1	0	0	5	2	1	1	2	0	0	5	4	4	2	3	0	0	14	5	3	3
221	1511176	mild persistant	2	11	M	W	RICHMOND	13245	30906	M	39	1	0	nonadherent	y	0	0	0	2	2	2	0	0	0	0	2	2	2	0	0	0	0	2	2	0	0
222	1285301	moderate persistant	3	15	M	B	Edgefield	45011	29841	M	94	1	0	nonadherent	n	n	0	0	4	0	2	0	0	0	0	4	1	3	0	0	0	0	4	6	0	0
223	1400809	severe persistant	4	13	M	B	RICHMOND	13245	30815	M	99	2	1	none	n	1	1	0	8	4	16	2	2	2	0	8	4	16	4	3	3	0	7	17	6	6
224	1538922	mild persistant	2	10	M	B	Washington	12133	31018	M	99	2	0	nonadherent	n	0	0	0	3	3	3	0	0	0	0	3	3	5	0	0	0	0	3	8	0	0
225	1351803	moderate persistant	3	15	M	B	WASHINGTON	12133	31089	M	99	2	0	nonadherent	n	0	0	0	2	2	1	0	0	0	0	2	3	2	0	0	0	0	5	4	0	0
226	1457135	moderate persistant	3	12	F	B	RICHMOND	13245	30906	M	87	1	1	none	n	2	1	1	5	0	1	4	2	1	1	5	1	1	4	2	1	1	4	4	4	4
227	1497339	moderate persistant	3	11	M	H	Aiken	45003	29856	M	84	1	1	none	n	0	0	0	0	0	3	0	0	0	0	0	1	20	0	0	0	0	3	32	0	0
228	1912510	mild persistant	2	8	M	B	AIKEN	45003	29803	P	91	2	1	none	n	0	0	0	0	0	25	0	0	0	0	0	0	26	0	0	0	0	0	30	0	0
229	1471103	moderate persistant	3	11	M	B	AIKEN	45003	29803	M	99	1	0	nonadherent	n	1	0	0	0	4	39	1	1	0	0	0	6	45	1	1	0	0	8	47	1	1
230	1776015	moderate persistant	3	17	F	B	Hancock	13141	31087	M	65	2	1	none	n	0	0	0	0	1	3	0	0	0	0	0	2	6	0	0	0	0	2	7	0	0
231	1421349	moderate persistant	3	13	M	B	RICHMOND	13245	30906	P	40	1	1	none	n	0	0	0	1	3	5	0	0	0	0	1	4	6	0	0	0	0	5	10	0	0
232	1617107	moderate persistant	3	8	F	W	RICHMOND	13245	30815	M	97	1	1	none	y	0	0	0	0	0	3	0	0	0	0	0	0	5	0	1	0	0	1	11	1	1
233	1319502	severe persistant	4	15	M	W	RICHMOND	13245	30909	P	99	2	1	none	y	1	1	0	0	1	8	2	1	1	0	0	1	12	2	1	1	0	1	12	2	2
234	1842217	severe persistant	4	11	M	B	Aiken	45003	29801	M	59	2	0	nonadherent	n	1	1	0	6	8	10	2	1	1	0	6	9	13	2	4	3	2	15	18	9	9
235	1491735	mild persistant	2	11	M	B	RICHMOND	13245	30815	M	74	2	1	none	n	3	0	0	4	4	31	3	3	0	0	4	4	39	3	4	0	0	4	52	4	4
236	1598595	moderate persistant	3	8	F	M	AIKEN	45003	29842	M	92	2	1	none	n	1	0	0	0	1	6	1	1	0	0	0	1	9	1	2	0	0	1	12	2	2
237	1379783	severe persistant	4	13	M	B	BURKE	38013	30830	M	94	2	1	none	n	3	3	2	8	4	11	8	4	4	3	8	6	15	11	6	6	4	9	22	16	16
238	1782114	mild persistant	2	11	M	B	McCormick	45081	29835	P	99	1	0	nonadherent	n	0	0	0	2	0	3	0	0	0	0	3	1	5	0	0	0	0	2	7	0	0
239	1697027	mild persistant	2	10	F	B	Edgefield	45011	29847	P	56	2	1	none	n	0	0	0	1	0	0	0	0	0	0	1	0	2	0	0	0	0	1	4	0	0
240	1590873	mild persistant	2	8	F	B	Edgefield	45011	29847	P	96	2	1	none	y	0	0	0	0	1	33	0	0	0	0	0	1	45	0	0	0	0	1	46	0	0
241	1588328	moderate persistant	3	14	M	B	AIKEN	45003	29803	M	60	2	1	none	n	1	0	0	7	3	3	1	1	0	0	7	7	4	1	1	0	0	9	7	1	1
242	1639776	moderate persitant	3	13	M	B	Edgefield	45011	29841	M	86	2	0	nonadherent	n	0	0	0	1	1	2	0	0	0	0	1	3	4	0	0	0	0	3	5	0	0
243	1605807	moderate persistant	3	9	F	B	COLUMBIA	36021	30907	M	98	1	1	none	n	0	0	0	2	15	4	0	0	0	0	2	15	6	0	0	0	0	15	9	0	0
244	1336769	mild persistant	2	14	M	B	AIKEN	45003	29803	M	67	2	0	nonadherent	y	0	0	0	0	0	1	0	0	0	0	1	1	1	0	0	0	0	2	3	0	0
245	1275395	mild intermittent	1	16	M	W	Washington	12133	31082	M	29	2	0	nonadherent	n	0	0	0	1	0	1	0	0	0	0	1	0	3	0	0	0	0	1	4	0	0
246	1405256	severe persistant	4	13	F	B	Edgefield	45037	29832	P	98	1	0	nonadherent	y	2	0	0	2	0	14	2	3	0	0	3	1	17	3	3	0	0	1	21	3	3
247	1403566	severe persistant	4	14	M	M	AIKEN	45003	29801	M	100	2	1	none	n	4	1	0	7	7	7	5	4	1	0	7	7	11	5	6	2	0	7	13	8	8
248	1421144	moderate persistant	3	13	M	W	Barnwell	45037	29817	M	93	2	1	none	n	0	0	0	0	1	3	0	0	0	0	0	1	6	0	0	0	0	1	6	0	0
249	1532845	moderate persistant	3	10	F	B	WASHINGTON	12133	31089	M	25	2	1	none	n	0	0	0	2	0	14	0	0	0	0	2	1	18	0	0	0	0	2	22	0	0
250	1807075	mild persistant	2	9	M	H	RICHMOND	13245	30916	M	75	1	1	none	y	0	0	0	0	0	5	0	0	0	0	0	0	6	0	0	0	0	0	9	0	0
251	1807106	mild persistant	2	11	M	H	RICHMOND	13245	30916	M	96	1	1	none	y	0	0	0	0	0	5	0	0	0	0	0	0	8	0	0	0	0	0	13	0	0
252	1532116	severe persistant	4	10	F	B	Jefferson	13163	30477	M	88	2	1	none	n	0	0	0	1	2	14	0	0	0	0	1	5	21	0	0	0	0	5	24	0	0
253	1451153	moderate persistant	3	12	M	B	RICHMOND	13245	30906	M	87	1	1	none	n	0	0	0	4	8	3	0	1	1	0	4	8	4	2	1	1	0	8	4	2	2
254	1598712	moderate persistant	3	11	M	B	Edgefield	45011	29847	P	41	2	1	none	n	1	1	0	1	0	4	2	1	1	0	1	0	4	2	1	1	0	0	6	2	2
255	1418696	intermittent	1	17	M	B	RICHMOND	13245	30909	M	91	2	1	none	n	0	0	0	4	2	4	0	0	0	0	4	2	11	0	0	0	0	2	13	0	0
256	1476560	mild persistant	2	11	F	W	Johnson	13167	31096	M	97	2	1	none	n	0	0	0	1	1	3	0	0	0	0	1	1	4	0	0	0	0	1	5	0	0
257	1424320	mild persistant	2	13	M	W	Johnson	13167	31096	M	89	2	1	none	n	0	0	0	1	0	4	0	0	0	0	1	1	4	0	0	0	0	1	5	0	0
258	1876335	mild persistant	2	7	F	B	RICHMOND	13245	30815	M	70	2	1	none	n	0	0	0	1	1	1	0	0	0	0	1	1	3	0	0	0	0	1	4	0	0
259	1467819	moderate persistant	3	12	M	B	RICHMOND	13245	30906	M	67	2	1	none	n	0	0	0	0	0	4	0	0	0	0	0	0	5	0	0	0	0	0	6	0	0
260	1270219	severe persistant	4	16	M	B	RICHMOND	13245	30906	M	99	2	1	none	n	3	3	2	4	3	8	8	3	3	2	4	3	8	8	3	3	2	3	8	8	8
261	1388697	moderate persistant	3	16	M	B	RICHMOND	13245	30815	M	40	2	0	nonadherent	y	0	0	0	3	1	2	0	0	0	0	3	1	2	0	0	0	0	1	2	0	0
262	1602621	moderate persistant	3	8	F	B	Baldwin	13009	31087	M	61	1	0	nonadherent	n	2	0	0	2	5	6	2	2	0	0	3	6	6	2	2	0	0	6	6	2	2
263	1421269	mild persistant	2	13	M	B	RICHMOND	13245	30909	P	83	2	0	nonadherent	y	0	0	0	0	2	3	0	0	0	0	0	3	4	0	0	0	0	3	4	0	0
264	1562290	mild persistant	2	11	M	B	BURKE	38013	30830	M	99	2	1	none	n	0	0	0	1	0	5	0	0	0	0	1	3	6	0	0	0	0	5	8	0	0
265	1245466	moderate persistant	3	17	M	B	BURKE	38013	30830	M	84	2	1	none	n	0	0	0	0	1	4	0	0	0	0	0	2	7	0	0	0	0	2	8	0	0
266	1324270	mild intermittent	1	15	F	B	BURKE	38013	30830	M	99	2	1	none	n	0	0	0	0	2	5	0	0	0	0	0	4	7	0	0	0	0	4	10	0	0
267	1674041	mild persistant	2	8	M	B	BURKE	38013	30830	P	99	2	1	none	n	0	0	0	1	1	4	0	0	0	0	1	3	7	0	0	0	0	6	9	0	0
268	1931064	mild persistant	2	9	M	W	Toombs	13297	30475	M	95	2	1	none	y	0	0	0	0	0	40	0	0	0	0	0	0	47	0	0	0	0	0	48	0	0
269	1518000	moderate persistant	3	11	M	B	Emanuel	13107	30401	M	98	2	1	none	n	0	0	0	0	1	1	0	0	0	0	0	1	2	0	0	0	0	3	3	0	0
270	1352507	mild persistant	2	17	M	W	Columbia	13073	30809	P	70	1	1	none	n	0	0	0	0	0	12	0	0	0	0	0	0	15	0	0	0	0	0	17	0	0
271	1559798	moderate persistant	3	9	M	B	JEFFERSON	13163	30833	M	99	2	1	none	n	0	0	0	1	1	4	0	1	0	0	1	1	6	1	1	0	0	2	7	1	1
272	1871007	moderate persistant	3	9	M	B	COLUMBIA	36021	30813	P	55	2	1	none	n	0	0	0	0	0	3	0	0	0	0	0	0	3	0	0	0	0	0	5	0	0
273	1662214	severe persistant	4	8	F	W	COLUMBIA	36021	30907	M	53	2	1	none	n	1	1	0	0	4	23	2	1	1	0	0	4	36	2	1	1	0	4	41	2	2
274	1934560	mild persistant	2	10	m	o	AIKEN	45003	29829	P	98.93	1	1	none	n	0	0	0	0	2	20	0	0	0	0	0	3	35	0	0	0	0	3	40	0	0
275	1934261	moderate persistant	3	6	m	b	RICHMOND	13245	30909	M	27.72	1	1	none	n	0	0	0	0	0	5	0	0	0	0	0	0	5	0	0	0	0	0	5	0	0
276	1933787	mild persistant	2	5	m	b	Emanuel	13107	30401	P	99.99	1	1	none	y	0	0	0	0	0	5	0	0	0	0	0	1	7	0	0	0	0	1	8	0	0
277	1932974	mild persistant	2	3	m	b	AIKEN	45003	29851	M	0.21	1	1	none	y	0	0	0	0	0	3	0	1	0	0	0	1	5	1	1	0	0	2	7	1	1
278	1932715	mild persistant	2	5	m	w	RICHMOND	13245	30905	P	33.93	1	1	none	n	1	0	0	0	1	2	1	1	0	0	0	1	3	1	1	0	0	1	5	1	1
279	1932629	mild intermittent	2	8	m	b	COLUMBIA	36021	30813	P	76.15	1	0	mother rotates meds	n	0	0	0	0	0	1	0	0	0	0	0	0	1	0	0	0	0	0	1	0	0
280	1931824	unspecified	n/a	16	m	o	AIKEN	45003	29801	P	9.65	1	1	none	n	0	0	0	0	1	2	0	0	0	0	0	3	2	0	0	0	0	3	3	0	0
281	1931713	mild persistant	2	3	m	b	JEFFERSON	13163	30434	M	99.82	1	1	none	n	0	0	0	0	2	3	0	0	0	0	0	3	4	0	0	0	0	3	6	0	0
282	1931064	mild persistant	2	10	m	w	Toombs	13297	30434	M	46.78	1	1	none	y	0	0	0	0	1	41	0	0	0	0	0	1	51	0	0	0	0	1	52	0	0
283	1930481	mild persistant	2	2	f	w	Evans	13109	30417	M	79.83	1	0	in splitting Pulmicort between school and home, patient has run out	y	0	0	0	0	0	2	0	0	0	0	0	0	2	0	0	0	0	0	2	0	0
284	1930010	mild intermittent	1	4	m	b	Washington	12133	31018	M	99.55	1	1	none	y	0	0	0	0	1	2	0	0	0	0	0	1	3	0	0	0	0	2	3	0	0
285	1929598	mild intermittent	1	4	m	w	RICHMOND	13245	30905	P	45.92	2	1	none	n	0	0	0	0	1	5	0	0	0	0	0	1	5	0	0	0	0	1	5	0	0
286	1929552	mild intermittent	1	9	m	b	upson	13293	31097	M	60.42	1	1	none	n	0	0	0	0	0	1	0	0	0	0	0	0	1	0	0	0	0	0	1	0	0
287	1929050	unspecified	n/a	17	m	w	Columbia	13073	30809	P	1.88	1	1	none	n	0	0	0	0	0	1	0	0	0	0	0	0	2	0	0	0	0	0	2	0	0
288	1928845	moderate persistant	3	13	m	b	Columbia	13073	30809	P	83.36	2	1	none	n	0	0	0	0	0	5	0	0	0	0	0	0	5	0	0	0	0	0	5	0	0
289	1928689	moderate persistant	3	11	m	b	RICHMOND	13245	30906	M	46.32	1	1	none	n	0	0	0	0	0	1	0	0	0	0	0	0	1	0	0	0	0	0	1	0	0
290	1928362	moderate persistant	3	3	f	w	COLUMBIA	36021	30813	P	60.71	1	1	insurance coverage issues	n	0	0	0	0	0	2	0	0	0	0	0	0	2	0	0	0	0	0	2	0	0
291	1928103	mild intermittent	1	10	m	b	Hancock	13141	31087	M	57.01	1	1	none	n	0	0	0	0	0	1	0	0	0	0	0	0	1	0	0	0	0	0	1	0	0
292	1927982	mild persistant	2	5	f	o	BULLOCH	13031	30458	P	96.01	1	1	none	n	0	0	0	0	1	2	0	0	0	0	0	1	2	0	0	0	0	1	2	0	0
293	1927495	mild persistant	2	16	f	w	Columbia	13073	30809	P	43.94	1	0	$300 copay	n	0	0	0	0	1	3	0	0	0	0	0	1	3	0	0	0	0	1	3	0	0
294	1927306	mild persistant	2	10	f	w	Emanuel	13107	30401	P	98.53	2	1	none	y	0	0	0	0	0	1	0	0	0	0	0	0	1	0	0	0	0	0	1	0	0
295	1927201	moderate persistant	3	6	f	b	RICHMOND	13245	30815	P	97.88	2	1	none	n	0	0	0	0	0	3	0	0	0	0	0	0	3	0	0	0	0	0	3	0	0
296	1926960	mild persistant	2	4	m	b	RICHMOND	13245	30905	P	20.98	2	1	none	n	0	0	0	0	0	1	0	0	0	0	0	0	1	0	0	0	0	0	1	0	0
297	1926391	mild persistant	2	10	m	w	Lowndes	13185	31605	p	41.12	1	0	father reports patient is noncompliant with meds	n	0	0	0	0	3	1	0	0	0	0	0	3	3	0	0	0	0	4	8	0	0
298	1926238	mild persistant	2	2	m	w	AIKEN	45003	29856	m	79.91	1	1	none	n	0	0	0	0	1	4	0	0	0	0	0	1	6	0	0	0	0	1	9	0	0
299	1926222	mild persistant	2	2	m	w	AIKEN	45003	29803	P	72.48	1	1	none	n	0	0	0	0	0	3	0	0	0	0	0	0	3	0	0	0	0	0	3	0	0
300	1924960	mild intermittent	1	10	m	b	Treutlen	13283	30457	m	99.48	1	0	medication nonadherent	n	0	0	0	1	1	3	0	0	0	0	1	1	3	0	0	0	0	1	3	0	0
301	1924567	unspecified	n/a	3	f	w	RICHMOND	13245	30909	P	1.9	1	1	none	n	0	0	0	1	4	4	0	0	0	0	1	4	8	0	0	0	0	4	8	0	0
302	1924334	mild intermittent	1	3	f	w	EDGEFIELD	45037	29860	p	17.58	1	1	none	n	0	0	0	0	3	11	0	0	0	0	0	6	17	0	0	0	0	6	17	0	0
303	1923800	mild intermittent	1	13	m	h	Edgefield	45011	29841	P	60.86	1	1	none	n	0	0	0	0	0	1	0	0	0	0	0	0	1	0	0	0	0	0	1	0	0
304	1922819	intermittent	1	3	m	b	RICHMOND	13245	30906	m	63.3	1	0	inconsistent use of antihistamines	n	0	0	0	2	4	11	0	1	0	0	2	4	11	1	2	0	0	4	11	2	2
305	1921972	mild persistant	2	7	f	o	BURKE	38013	30830	M	78.74	1	1	none	y	0	0	0	0	0	2	0	0	0	0	0	0	2	0	0	0	0	0	2	0	0
306	1919613	mild persistant	2	13	m	b	RICHMOND	13245	30815	m	98.51	1	1	none	n	0	0	0	0	0	3	0	0	0	0	0	0	5	0	0	0	0	0	8	0	0
307	1917514	mild persistant	2	7	m	w	COLUMBIA	36021	30813	P	66.82	2	1	none	n	0	0	0	0	0	3	0	0	0	0	0	0	3	0	0	0	0	0	3	0	0
308	1917391	mild persistant	2	12	f	b	RICHMOND	13245	30815	p	69.41	1	0	patient frequently misses doses	n	0	0	0	0	0	3	0	0	0	0	0	0	3	0	0	0	0	0	3	0	0
309	1917201	mild persistant	2	5	m	w	Emanuel	13107	30401	p	11.6	1	0	mother stopped patient's flovent	n	0	0	0	0	0	2	0	0	0	0	0	1	2	0	0	0	0	1	5	0	0
310	1917021	mild persistant	2	13	m	w	COLUMBIA	36021	30813	P	62.69	2	1	none	y	0	0	0	0	0	1	0	0	0	0	0	0	1	0	0	0	0	0	1	0	0
311	1916552	mild persistant	2	3	m	w	BULLOCH	13031	30458	p	n/a	1	0	pt's parents stop medications when his cough improves until he started coughing again	n	0	0	0	0	0	2	0	0	0	0	0	0	2	0	0	0	0	0	2	0	0
312	1916502	mild persistant	2	17	f	w	EDGEFIELD	45037	29860	p	21.1	1	0	patient stopped rx after it ran out because she wasn't aware she was supposed to continue	n	0	0	0	0	0	1	0	0	0	0	0	0	1	0	0	0	0	0	1	0	0
313	1916281	moderate persistant	3	10	f	b	Hancock	13141	31087	m	92.73	1	1	none	n	0	0	0	0	0	3	0	0	0	0	0	0	3	0	0	0	0	1	5	0	0
314	1915951	mild intermittent	1	6	m	w	COLUMBIA	36021	30813	p	98.63	1	1	none	n	0	0	0	0	0	2	0	0	0	0	0	0	2	0	0	0	0	0	2	0	0
315	1915765	mild persistant	2	15	m	o	BURKE	38013	30830	P	99.04	1	1	none	n	0	0	0	0	1	3	0	0	0	0	0	1	4	0	0	0	0	1	4	0	0
316	1915741	moderate persistant	3	5	f	b	BURKE	38013	30442	P	87.75	1	1	none	n	0	0	0	0	0	2	0	0	0	0	0	0	2	0	0	0	0	0	2	0	0
317	1915436	moderate persistant	3	6	m	s	RICHMOND	13245	30916	M	62.44	1	1	none	n	0	0	0	0	1	6	0	0	0	0	0	1	8	0	0	0	0	1	11	0	0
318	1915225	mild intermittent	1	4	m	b	Columbia	13073	30809	m	66.48	1	1	none	n	0	0	0	0	0	2	0	0	0	0	0	0	2	0	0	0	0	0	2	0	0
319	1915204	mild persistant	2	3	m	b	Liberty	13031	30461	p	19.27	1	1	none	n	0	0	0	0	0	3	0	0	0	0	0	0	4	0	0	0	0	0	6	0	0
320	1915160	mild persistant	2	4	f	w	Liberty	13031	30461	p	46.84	1	1	none	n	0	0	0	0	0	3	0	0	0	0	0	0	6	0	0	0	0	0	9	0	0
321	1914898	mild intermittent	1	4	m	b	AIKEN	45003	29803	m	48.83	1	1	none	y	0	0	0	0	0	3	0	0	0	0	0	0	3	0	0	0	0	0	3	0	0
322	1914814	mild persistant	2	7	f	b	BULLOCH	13031	30458	M	82.96	1	1	none	n	0	0	0	0	0	5	0	0	0	0	0	0	5	0	0	0	0	0	5	0	0
323	1914580	mild intermittent	1	2	f	b	Lexington	45063	29073	p	90	1	1	none	n	0	0	0	0	1	2	0	0	0	0	0	1	2	0	0	0	0	1	2	0	0
324	1913769	mild persistant	2	4	m	h	RICHMOND	13245	30906	m	99.96	1	1	none	n	0	0	0	0	0	6	0	1	0	0	0	0	6	1	1	0	0	0	6	1	1
325	1913766	mild persistant	2	5	m	w	BARNWELL	45011	29853	M	96.02	2	1	none	y	0	0	0	0	0	2	0	0	0	0	0	0	2	0	0	0	0	0	2	0	0
326	1913591	mild persistant	2	10	m	b	COLUMBIA	36021	30813	NONE	97.75	2	1	none	n	0	0	0	0	0	4	0	0	0	0	0	0	4	0	0	0	0	0	4	0	0
327	1913196	mild intermittent	1	15	m	o	RICHMOND	13245	30901	M	94.73	1	0	stopped taking all medications	n	0	0	0	0	0	4	0	0	0	0	0	0	4	0	0	0	0	2	7	0	0
328	1913164	mild persistant	2	5	m	b	COLUMBIA	36021	30813	P	16.01	2	0	stopped taking medications	y	0	0	0	1	1	2	0	0	0	0	1	3	4	0	0	0	0	3	4	0	0
329	1912633	mild persistant	2	6	f	o	AIKEN	45003	29841	M	83.67	1	0	asthma is not well controlled	y	1	0	0	1	1	4	1	1	0	0	1	1	4	1	1	0	0	1	4	1	1
330	1912510	mild persistant	2	9	m	b	AIKEN	45003	29803	p	84.79	1	1	none	n	0	0	0	0	0	15	0	0	0	0	0	0	27	0	0	0	0	0	27	0	0
331	1912455	mild persistant	2	5	m	w	Glynn	13127	31525	M	99.98	1	1	none	n	0	0	0	0	0	1	0	0	0	0	0	0	1	0	0	0	0	0	1	0	0
332	1912376	mild persistant	2	4	m	b	MCDUFFIE	13189	30814	M	91.43	1	1	none	n	0	0	0	0	0	2	0	0	0	0	0	0	2	0	0	0	0	0	2	0	0
333	1912312	mild persistant	2	5	m	b	AIKEN	45003	29803	p	43.39	1	1	none	n	0	0	0	0	0	2	0	0	0	0	0	0	5	0	0	0	0	0	8	0	0
334	1912218	mild persistant	2	5	m	h	Columbia	13073	30809	P	98.53	1	1	none	n	0	0	0	0	0	1	0	0	0	0	0	0	1	0	0	0	0	0	1	0	0
335	1911610	moderate persistant	3	15	f	w	COLUMBIA	36021	30813	p	73.68	1	1	none	n	0	0	0	0	1	3	0	0	0	0	0	1	5	0	0	0	0	2	6	0	0
336	1911358	mild persistant	2	7	f	b	COLUMBIA	36021	30813	P	69.15	2	0	discontinued flovent	y	0	0	0	0	1	3	0	0	0	0	0	1	3	0	0	0	0	1	3	0	0
337	1911262	mild persistant	2	9	m	b	COLUMBIA	36021	30813	M	71.6	1	1	none	n	0	0	0	0	0	2	0	0	0	0	0	0	2	0	0	0	0	0	2	0	0
338	1910795	mild persistant	2	6	f	w	Columbia	13073	30809	P	7.15	1	0	not taking nasal spray as it doesn't seem effective	y	0	0	0	0	1	7	0	2	0	0	0	5	9	2	2	0	0	7	13	2	2
339	1911000	mild persistant	2	4	m	b	RICHMOND	13245	30906	M	77.85	1	1	none	n	0	0	0	0	0	2	0	0	0	0	0	0	2	0	0	0	0	0	2	0	0
340	1909584	mild persistant	2	8	m	w	Liberty	13031	30461	p	72.32	1	1	none	n	0	0	0	0	1	4	0	0	0	0	0	2	6	0	0	0	0	2	6	0	0
341	1909236	unspecified	n/a	4	m	w	RICHMOND	13245	30909	P	98.37	2	1	none	y	0	0	0	0	0	2	0	0	0	0	0	0	2	0	0	0	0	0	2	0	0
342	1908924	mild persistant	2	3	m	b	Emanuel	13107	30401	M	79.39	1	1	none	n	0	0	0	0	0	2	0	0	0	0	0	0	2	0	0	0	0	0	2	0	0
343	1908903	mild intermittent	1	6	m	o	RICHMOND	13245	30906	M	73.18	1	1	none	n	0	0	0	0	0	1	0	0	0	0	0	0	1	0	0	0	0	0	1	0	0
344	1908420	severe persistant	4	9	f	b	AIKEN	45003	29801	M	99.17	2	1	none	n	0	0	0	0	6	27	0	0	0	0	0	8	38	0	1	0	0	10	43	1	1
345	1907428	mild intermittent	1	12	f	b	BARNWELL	45011	29812	M	90.88	1	1	none	n	0	0	0	0	0	5	0	0	0	0	0	0	5	0	0	0	0	0	5	0	0
346	1906645	mild persistant	2	10	m	w	Effingham	13103	31312	M	67.57	1	1	none	n	0	0	0	0	1	3	0	0	0	0	0	1	5	0	0	0	0	2	8	0	0
347	1906340	mild persistant	2	9	f	w	AIKEN	45003	29842	P	99.31	1	0	insurance issues	n	0	0	0	0	0	5	0	0	0	0	0	0	5	0	0	0	0	0	5	0	0
348	1905447	mild intermittent	1	5	m	b	COLUMBIA	36021	30907	P	34.28	1	1	none	n	1	0	0	0	0	5	1	1	0	0	0	1	6	1	1	0	0	1	6	1	1
349	1905031	mild persistant	2	13	f	b	Wayne	13305	31545	M	99.86	1	1	none	n	0	0	0	1	2	5	0	0	0	0	1	3	5	0	0	0	0	3	6	0	0
350	1904801	mild persistant	2	6	f	w	Liberty	13031	30461	P	4.73	1	1	none	y	0	0	0	0	1	3	0	0	0	0	0	2	3	0	0	0	0	2	3	0	0
351	1904697	moderate persistant	3	3	f	b	WASHINGTON	12133	31082	M	81.77	1	1	none	n	0	0	0	0	0	2	0	0	0	0	0	0	2	0	0	0	0	0	2	0	0
352	1904580	moderate persistant	3	6	f	h	AIKEN	45003	29829	P	42.7	1	1	none	n	4	1	0	0	1	1	5	4	1	0	0	1	1	5	4	1	0	1	1	5	5
353	1904174	mild intermittent	1	7	m	b	Candler	13043	30439	M	62.34	1	1	none	n	0	0	0	0	4	1	0	0	0	0	0	4	1	0	0	0	0	4	1	0	0
354	1904118	mild intermittent	1	6	m	b	RICHMOND	13245	30909	P	64.18	1	1	none	n	0	0	0	0	0	1	0	0	0	0	0	0	1	0	0	0	0	0	1	0	0
355	1903802	mild persistant	2	5	f	h	AIKEN	45003	29829	P	73.79	1	1	none	n	1	0	0	0	0	2	1	1	0	0	0	0	2	1	1	0	0	1	2	1	1
356	1903259	severe persitant	4	7	f	w	RICHMOND	13245	30906	P	96.5	1	1	none	n	0	0	0	0	0	1	0	0	0	0	0	0	1	0	0	0	0	0	1	0	0
357	1902846	unspecified	n/a	13	f	w	Columbia	13073	30809	P	52	1	0	reports inconsistent use of nasal spray	no	0	0	0	0	0	1	0	0	0	0	0	0	1	0	0	0	0	0	3	0	0
358	1902814	mild persistant	2	11	m	w	BULLOCH	13031	30458	P	75.72	1	1	none	y	0	0	0	0	0	1	0	0	0	0	0	0	1	0	0	0	0	0	1	0	0
359	1902684	intermittent	1	6	f	b	AIKEN	45003	29801	M	63.59	1	1	none	n	0	0	0	0	7	7	0	0	0	0	0	9	12	0	0	0	0	12	16	0	0
360	1902434	mild persistant	2	3	m	b	WASHINGTON	12133	31089	M	71.85	1	1	none	y	0	0	0	0	0	1	0	0	0	0	0	0	1	0	0	0	0	0	1	0	0
361	1902338	mild persistant	2	4	m	w	Candler	13043	30439	M	65.14	1	1	none	y	0	0	0	0	3	2	0	0	0	0	0	4	5	0	0	0	0	4	5	0	0
362	1902301	mild intermittent	1	3	m	w	Coffee	13069	31535	M	100	1	1	none	n	0	0	0	0	0	3	0	0	0	0	0	0	5	0	0	0	0	0	5	0	0
363	1902274	mild intermittent	1	6	f	b	RICHMOND	13245	30815	M	96.49	1	1	none	n	0	0	0	0	1	2	0	0	0	0	0	1	2	0	0	0	0	1	2	0	0
364	1901927	mild persistant	2	4	f	o	RICHMOND	13245	30906	M	99.36	1	1	none	y	1	0	0	0	1	7	1	1	0	0	0	1	7	1	1	0	0	1	7	1	1
365	1901904	moderate persistant	3	18	m	b	RICHMOND	13245	30909	P	74.91	1	0	stopped all medications	n	0	0	0	0	0	4	0	0	0	0	0	1	6	0	0	0	0	3	9	0	0
366	1901901	mild intermittent	1	3	f	b	RICHMOND	13245	30909	P	94.19	2	1	none	n	0	0	0	0	0	1	0	0	0	0	0	0	1	0	0	0	0	0	1	0	0
367	1901789	mild persistant	2	4	m	o	McIntosh	13191	31331	M	84.58	1	1	none	n	0	0	0	0	3	5	0	0	0	0	0	5	9	0	0	0	0	5	9	0	0
368	1901677	moderate persistant	3	2	m	w	RICHMOND	13245	30805	P	41.51	1	0	vomitted after ingesting medications	n	0	0	0	0	0	2	0	0	0	0	0	0	2	0	0	0	0	0	2	0	0
369	1901427	mild persistant	2	5	f	w	AIKEN	45003	29803	M	83.6	2	1	none	n	0	0	0	0	1	3	0	0	0	0	0	1	3	0	0	0	0	1	3	0	0
370	1885634	mild persistent	2	3	f	o	COLUMBIA	36021	30813	P	83.2	1	1	none	no	0	0	0	0	0	4	0	1	1	0	0	1	5	2	1	1	0	1	7	2	2
371	1885503	mild persistent	2	5	m	w	COLUMBIA	36021	30813	M	99.7	1	0	ran out of singular	no	1	0	0	0	1	4	1	1	0	0	0	1	4	1	1	0	0	1	4	1	1
372	1883768	mild persistent	2	6	m	w	COLUMBIA	36021	30813	P	99.23	2	1	none	no	0	0	0	0	0	4	0	0	0	0	0	0	7	0	0	0	0	0	7	0	0
373	1883307	mild persistent	2	6	f	b	COLUMBIA	36021	30813	M	0.74	1	0	stopped flovent	no	0	0	0	0	0	4	0	0	0	0	0	0	9	0	0	0	0	0	11	0	0
374	1883227	mild persistant	2	7	f	b	Liberty	13031	30461	M	99.6	2	0	mother stopped meds because she didn't think they worked	no	0	0	0	0	0	2	0	0	0	0	0	0	2	0	0	0	0	0	2	0	0
375	1882747	mild persistent	2	8	f	w	COLUMBIA	36021	30813	P	82.46	2	0	only use flovent as needed	no	0	0	0	0	1	3	0	0	0	0	0	1	3	0	0	0	0	1	3	0	0
376	1882670	unspecified	n/a	3	M	W	Columbia	13073	30809	P	91.34	1	1	none	no	0	0	0	0	1	2	0	0	0	0	0	2	5	0	0	0	0	2	5	0	0
377	1882517	Mild Persistent	2	8	F	B	Wilkes	13317	30673	P	94.23	2	1	None	No	0	0	0	0	5	2	0	0	0	0	0	8	4	0	0	0	0	9	6	0	0
378	1881988	Intermittent	1	11	F	W	Orangeburg	45075	29146	P	2	2	1	None	No	0	0	0	0	0	1	0	0	0	0	0	0	4	0	0	0	0	0	4	0	0
379	1881958	Moderate Persistent	3	17	F	W	Clarke	13059	30601	P	89.87	2	1	None	No	0	0	0	0	0	1	0	0	0	0	0	0	1	0	0	0	0	0	1	0	0
380	1881721	Mild Persistent	2	3	M	W	COLUMBIA	36021	30907	P	46.66	2	1	None	No	2	2	0	0	0	1	4	2	2	0	0	0	1	4	2	2	0	0	1	4	4
381	1881635	Mild Persistent	2	4	F	W	COLUMBIA	36021	30802	M	80.95	2	1	None	Yes	0	0	0	0	0	3	0	0	0	0	0	0	3	0	0	0	0	0	3	0	0
382	1881470	Mild Persistent	2	4	F	W	RICHMOND	13245	30909	P	99	2	1	None	No	3	2	0	0	1	9	5	3	2	0	0	2	14	5	6	3	0	2	14	9	9
383	1880812	Intermittent	1	9	F	H	COLUMBIA	36021	30813	P	56.4	2	1	None	No	0	0	0	0	2	5	0	0	0	0	0	3	8	0	0	0	0	3	8	0	0
384	1879986	Moderate Persistent	3	5	M	B	RICHMOND	13245	30901	M	39.3	1	1	None	No	2	1	1	1	4	3	4	4	2	1	1	4	3	7	5	2	1	4	3	8	8
385	1879891	Mild Persistent	2	3	F	W	BULLOCH	13031	30458	P	86.6	2	1	None	No	0	0	0	0	0	3	0	0	0	0	0	0	5	0	0	0	0	0	7	0	0
386	1879853	Severe Persistent	4	5	M	B	RICHMOND	13245	30906	M	80	2	1	None	No	2	1	1	0	1	1	4	2	1	1	0	1	1	4	2	1	1	1	1	4	4
387	1879547	Mild	2	12	M	B	RICHMOND	13245	30906	M	73.5	2	1	None	Yes	1	0	0	0	0	3	1	1	0	0	0	0	3	1	1	0	0	0	3	1	1
388	1879394	Mild	2	14	M	W	RICHMOND	13245	30815	M	95.3	2	1	None	No	0	0	0	0	1	2	0	0	0	0	0	1	2	0	0	0	0	1	2	0	0
389	1879277	Mild	2	7	M	W	WARREN	18171	30828	M	99.4	2	1	None	No	0	0	0	0	0	4	0	0	0	0	0	0	4	0	0	0	0	0	4	0	0
390	1878911	Mild	2	5	M	B	WASHINGTON	12133	31089	M	48.1	2	1	None	No	0	0	0	0	2	5	0	0	0	0	0	6	7	0	0	0	0	8	8	0	0
391	1878091	intermittent	1	4	M	H	COLUMBIA	36021	30813	P	99	2	1	None	No	0	0	0	0	0	3	0	0	0	0	0	0	3	0	0	0	0	0	3	0	0
392	1877416	Mild	2	5	F	B	AIKEN	45003	29841	P	98.9	2	1	None	No	0	0	0	0	0	3	0	1	0	0	0	0	6	1	1	0	0	0	6	1	1
393	1876988	Mild	2	9	F	W	COLUMBIA	36021	30813	P	23.9	2	1	None	No	0	0	0	0	0	3	0	1	0	0	0	0	6	1	1	0	0	0	6	1	1
394	1876335	Mild	2	7	F	B	RICHMOND	13245	30815	M	80.6	2	1	None	No	0	0	0	1	1	1	0	0	0	0	1	1	3	0	0	0	0	1	4	0	0
395	1876323	Intermittent	1	8	M	B	AIKEN	45003	29841	P	98.9	2	1	None	No	0	0	0	0	1	17	0	0	0	0	0	1	18	0	0	0	0	1	18	0	0
396	1876038	Mild	2	4	F	O	RICHMOND	13245	30909	P	38.4	2	1	None	No	1	0	0	0	0	6	1	1	0	0	0	0	6	1	1	0	0	0	6	1	1
397	1875198	Mild	2	12	M	B	RICHMOND	13245	30906	M	61.8	2	1	None	No	0	0	0	0	1	1	0	0	0	0	0	1	1	0	0	0	0	1	1	0	0
398	1873683	Mild	2	15	M	W	Glynn	13127	31523	P	48.9	2	1	None	No	0	0	0	0	0	1	0	0	0	0	0	0	1	0	0	0	0	0	1	0	0
399	1873256	Severe Persistent	4	8	F	H	CLARKE	51043	30607	M	99	2	1	None	No	3	1	1	0	0	3	5	3	1	1	0	0	3	5	3	1	1	0	3	5	5
400	1872473	Moderate Persistent	3	13	F	B	AIKEN	45003	29809	M	23.4	2	1	None	No	1	1	0	0	0	6	2	1	1	0	0	0	6	2	2	2	1	0	6	5	5
401	1901210	mild persistant	2	12	m	w	Chatham	13051	31406	M	30.77	1	0	mother quit work to enforce adherence	n	0	1	0	3	4	5	1	0	2	0	3	5	6	2	0	2	0	8	8	2	2
402	1900985	mild persistant	2	3	m	w	BULLOCH	13031	30458	p	15.9	1	0	stopped taking medications after symptoms control was attained	n	0	0	0	0	0	4	0	0	0	0	0	0	5	0	0	0	0	0	7	0	0
403	1900381	moderate persistant	3	4	m	w	Columbia	13073	30809	p	18.08	1	0	insurance coverage issues with loss of paternal employment	n	0	0	0	2	1	1	0	0	0	0	2	2	3	0	0	0	0	2	3	0	0
404	1899919	mild persistant	2	3	m	b	RICHMOND	13245	30906	M	99.94	1	0	inconsistent with mother's work schedule	n	0	0	0	0	0	2	0	0	0	0	0	0	2	0	0	0	0	0	2	0	0
405	1899858	mild persistant	2	9	m	w	RICHMOND	13245	30905	P	98.95	2	1	none	y	0	0	0	0	1	3	0	0	0	0	0	1	3	0	0	0	0	1	3	0	0
406	1899349	mild persistant	2	3	m	w	COLUMBIA	36021	30813	P	57.96	1	1	none	n	1	0	0	0	0	2	1	1	0	0	0	0	2	1	1	0	0	0	2	1	1
407	1899252	mild persistant	2	8	m	b	COLUMBIA	36021	30813	P	86.61	2	1	none	n	0	0	0	0	0	3	0	0	0	0	0	3	3	0	0	0	0	3	4	0	0
408	1899167	moderate persistant	3	15	f	w	Columbia	13073	30809	P	6.26	1	0	stopped medications due to mood concerns	n	0	0	0	0	0	6	0	0	0	0	0	0	6	0	0	0	0	0	6	0	0
409	1898974	moderate persistant	3	4	m	b	Wayne	13305	31546	M	96.27	1	1	none	n	0	0	0	0	0	3	0	0	0	0	0	1	3	0	0	0	0	1	5	0	0
410	1898776	severe persistant	4	14	m	b	BARNWELL	45011	29812	M	44.12	1	1	none	n	2	1	2	1	5	3	5	2	1	2	1	5	3	5	3	1	2	5	3	6	6
411	1898337	intermittent	1	5	m	w	Columbia	13073	30809	P	68.1	1	1	none	n	0	0	0	0	0	4	0	0	0	0	0	0	8	0	0	0	0	0	10	0	0
412	1898233	mild persistant	2	3	m	b	BULLOCH	13031	30415	M	92.06	1	0	poorly controlled	n	0	0	0	0	0	2	0	0	0	0	0	0	2	0	0	0	0	0	2	0	0
413	1898095	moderate persistant	3	10	m	w	Edgefield	45011	29841	P	97.14	1	1	none	n	0	0	0	0	0	3	0	0	0	0	0	1	15	0	0	0	0	2	41	0	0
414	1898084	mild persistant	2	9	m	b	COLUMBIA	36021	30813	P	58.02	2	0	not taking flonase	n	0	0	0	0	0	4	0	0	0	0	0	0	4	0	0	0	0	0	4	0	0
415	1897931	mild persistant	2	6	m	b	WASHINGTON	12133	31089	M	71.89	1	1	none	n	0	0	0	0	1	2	0	0	0	0	0	3	5	0	0	0	0	3	5	0	0
416	1897884	mild persistant	2	8	m	b	WASHINGTON	12133	31089	M	56.02	1	1	none	n	0	0	0	0	0	1	0	0	0	0	0	1	1	0	0	0	0	1	2	0	0
417	1897853	moderate persistant	3	13	m	b	RICHMOND	13245	30904	M	87.72	1	1	none	n	0	0	0	0	1	6	0	0	0	0	0	1	7	0	0	0	0	1	7	0	0
418	1897609	moderate persistant	3	11	f	w	AIKEN	45003	29803	M	32.12	1	1	none	n	0	3	0	3	6	6	3	0	4	0	3	6	10	4	0	4	0	6	10	4	4
419	1897580	mild intermittent	1	10	m	b	COLUMBIA	36021	30813	P	99.65	1	1	none	y	0	0	0	0	1	3	0	0	0	0	0	1	4	0	0	0	0	1	4	0	0
420	1897160	mild persistant	2	5	m	b	RICHMOND	13245	30815	M	11.32	1	1	none	n	0	0	0	0	1	2	0	0	0	0	0	1	2	0	0	0	0	1	2	0	0
421	1897105	mild persistant	2	10	m	w	Stephens	13257	30577	P	97.29	2	0	inconsistent	y	0	0	0	0	0	2	0	0	0	0	0	0	2	0	0	0	0	0	2	0	0
422	1896897	mild persistant	2	9	m	w	Screven	13251	30467	M	98.62	1	1	none	n	0	0	0	0	1	3	0	0	0	0	0	2	5	0	0	0	0	2	5	0	0
423	1896597	mild persistant	2	5	f	b	BURKE	38013	30442	P	41.57	1	1	none	n	0	0	0	0	1	2	0	0	0	0	0	1	2	0	0	0	0	1	2	0	0
424	1896114	mild persistant	2	6	m	b	Columbia	13073	30809	M	87.18	1	1	none	n	0	0	0	0	1	4	0	0	0	0	0	1	6	0	0	0	0	2	6	0	0
425	1895371	mild intermittent	1	11	m	b	COLUMBIA	36021	30813	P	45.46	2	1	none	n	0	0	0	0	0	2	0	0	0	0	0	0	2	0	0	0	0	0	2	0	0
426	1894877	mild intermittent	1	10	m	w	AIKEN	45003	29829	P	86.89	1	1	none	n	1	0	0	0	1	4	1	1	0	0	0	1	5	1	1	0	0	1	9	1	1
427	1894363	mild persistant	2	12	m	o	COLUMBIA	36021	30813	P	36.25	2	1	none	n	0	0	0	0	0	4	0	0	0	0	0	0	4	0	0	0	0	0	4	0	0
428	1893761	mild persistant	2	7	m	h	COLUMBIA	36021	30813	P	97.33	1	1	none	n	0	0	0	0	0	5	0	0	0	0	0	0	6	0	0	0	0	0	6	0	0
429	1893427	intermittent	1	13	m	w	Columbia	13073	30809	P	17.57	1	1	none	n	0	0	0	0	0	3	0	0	0	0	0	0	3	0	0	0	0	0	3	0	0
430	1893148	mild persistant	2	8	f	b	COLUMBIA	36021	30813	P	98.77	1	1	none	y	0	0	0	0	0	5	0	0	0	0	0	0	7	0	0	0	0	0	9	0	0
431	1891994	mild persistant	2	3	m	w	edgefield	45037	29824	M	72.19	2	1	none	y	1	0	0	0	0	2	1	1	0	0	0	0	2	1	1	0	0	0	2	1	1
432	1891763	mild persistant	2	4	m	o	COLUMBIA	36021	30813	P	94.67	2	1	none	n	0	0	0	0	0	2	0	0	0	0	0	0	2	0	0	0	0	0	2	0	0
433	1891376	mild persistant	2	4	f	b	Barnwell	45037	29817	M	97	2	1	none	n	0	0	0	0	0	1	0	0	0	0	0	0	1	0	0	0	0	0	1	0	0
434	1891272	mild intermittent	1	8	m	b	WASHINGTON	12133	31089	P	98.04	1	1	none	n	0	0	0	0	1	3	0	0	0	0	0	1	3	0	0	0	0	1	3	0	0
435	1890777	mild persistant	2	6	m	b	AIKEN	45003	29842	M	27.06	2	1	none	n	0	0	0	0	0	2	0	1	1	1	0	0	2	3	1	1	1	0	2	3	3
436	1890520	mild persistant	2	12	m	w	Columbia	13073	30809	P	20.68	2	1	none	n	0	0	0	0	1	4	0	0	0	0	0	2	6	0	0	0	0	2	6	0	0
437	1890340	mild persistant	2	7	m	o	Columbia	13073	30809	P	99.45	2	1	none	n	0	0	0	0	0	4	0	0	0	0	0	0	5	0	0	0	0	1	6	0	0
438	1889675	mild persistant	2	10	m	b	RICHMOND	13245	30901	M	85.49	1	1	none	n	0	0	0	1	1	4	0	0	0	0	1	1	4	0	0	0	0	1	4	0	0
439	1889318	moderate persistant	3	18	f	w	EDGEFIELD	45037	29860	M	68.82	2	0	ran out of meds and did not refill	n	1	0	0	1	5	4	1	1	0	0	1	5	5	1	1	0	0	5	5	1	1
440	1888917	mild persistant	2	8	m	w	AIKEN	45003	29803	P	45.15	1	0	no medications for the past 4 months	n	0	0	0	0	1	3	0	0	0	0	0	1	4	0	0	0	0	3	5	0	0
441	1888008	mild intermittent	1	6	m	b	Emanuel	13107	30401	M	76	2	1	none	n	0	0	0	0	0	1	0	0	0	0	0	0	1	0	0	0	0	0	1	0	0
442	1887237	mild persistant	2	9	f	w	RICHMOND	13245	30904	M	10	1	1	none	n	0	0	0	0	0	2	0	0	0	0	0	1	2	0	0	0	0	2	4	0	0
443	1887036	unspecified	n/a	3	m	w	EDGEFIELD	45037	29860	P	91.13	2	0	concern with sideeffects prompted discontinuation	n	0	0	0	0	0	1	0	0	0	0	0	0	1	0	0	0	0	0	1	0	0
444	1887011	moderate persistant	3	14	f	b	COLUMBIA	36021	30813	P	43.98	1	0	struggled to stay on track	n	0	0	0	0	0	3	0	0	0	0	0	1	5	0	0	0	0	1	7	0	0
445	1886611	mild persistant	2	5	m	b	BULLOCH	13031	30458	M	99.61	1	1	none	y	0	0	0	0	0	2	0	0	0	0	0	0	2	0	0	0	0	0	2	0	0
446	1886608	mild persistant	2	3	m	w	BURKE	38013	30830	P	85.35	1	1	none	n	0	0	0	0	0	4	0	0	0	0	0	0	7	0	0	0	0	2	9	0	0
447	1886056	mild persistant	2	4	m	o	COLUMBIA	36021	30813	P	92.58	2	1	none	n	0	0	0	0	0	2	0	0	0	0	0	0	2	0	0	0	0	0	2	0	0
